# Supplementary material for: Integrative analysis of multi-platform reverse-phase protein array data for the pharmacodynamic assessment of response to targeted therapies
Source: Sci Rep. 2020 Dec 15;10:21985. doi: 10.1038/s41598-020-77335-0 (PMC7738515; doi:10.1038/s41598-020-77335-0)
Supplement: Supplementary file 2 — Supplementary Information [file 41598_2020_77335_MOESM2_ESM.xlsx]

## Sheet: Supplementary Table 1
Supplementary Table 1. Breast cancer cell lines used in integrated multi-platform RPPA analysis.
Characteristic*	Cell type
	MCF7	MDA-MB-231	MDA-MB-468	MDA-MB-453	HCC1954	SKBR3
Synonym	MCF-7	MDAMB231	MDAMB468	MDAMB453	HCC-1954	SK-Br-3
Organism	Human	Human	Human	Human	Human	Human
Tissue	Mammary gland/breast	Mammary gland/breast	Mammary gland/breast	Mammary gland/breast	Mammary gland/breast	Mammary gland/breast
Cell type	Epithelial	Epithelial	Epithelial	Epithelial	Epithelial	Epithelial
Tumour source	Metastasis (pleural effusion)	Metastasis (pleural effusion)	Metastasis (pleural effusion)	Metastasis (pericardial effusion)	Primary	Metastasis (pleural effusion)
Pathology	Adenocarcinoma	Adenocarcinoma	Adenocarcinoma	Metastatic carcinoma	Ductal carcinoma	Adenocarcinoma
Invasion in vitro (proportion of MDA-MB-231 invasion)†	≤0.4	1	≤0.4	≤0.4	ND	≤0.4
Lapatinib IC50 (μM)‡	11.6	10.6	3.2	2.03	5.99	0.037
Selumetinib IC50 (μM)‡	26.8	2.85	33.2	68.9	11.8	32
Positive E-cadherin expression	+	−	+	−	+	−
Positive oestrogen receptor expression	+	−	−	−	−	−
Positive progesterone receptor expression	+	−	−	−	−	−
High epidermal growth factor receptor expression	−	+	+	−	+	+
Amplified ERBB2	−	−	−	+§	+	+
Deleted CDKN2A	+	+	−	−	−	−
Mutant BRAF	−	G464V	−	−	−	−
Mutant BRCA1	−	−	−	−	−	−
Mutant KRAS	−	G13D	−	G13D	−	−
Mutant PIK3CA	E545K	−	−	H1047R	H1047R	−
Mutant TP53	−	R280K	R273H	−	Y163C	R175H
Phenotype	Hormone receptor–positive	Triple-negative	Triple-negative	Her2-positive	Her2-positive	Her2-positive
Subtype	Luminal A	Mesenchymal stem-like (claudin-low)	Basal-like 1	Her2-positive§	Basal-like Her2-positive	Luminal-like Her2-positive
*See American Type Culture Collection, Catalogue of Somatic Mutations in Cancer, Neve et al. [Neve, R. M. et al. A collection of breast cancer cell lines for the study of functionally distinct cancer subtypes. Cancer Cell 10, 515–527 (2006)], Hollestelle et al. [Hollestelle, A. et al. Distinct gene mutation profiles among luminal-type and basal-type breast cancer cell lines. Breast Cancer Res. Tr…
†Relative activity in Boyden chamber chemoinvasion assay as determined by Sommers et al. [Sommers, C. L. et al. Differentiation state and invasiveness of human breast cancer cell lines. Breast Cancer Res. Treat. 31, 325–335 (1994)]. ND, not determined.
‡See Genomics of Drug Sensitivity in Cancer, Konecny et al. [Konecny, G. E. et al. Activity of the dual kinase inhibitor lapatinib (GW572016) against HER-2-overexpressing and trastuzumab-treated breast cancer cells. Cancer Res. 66, 1630–1639 (2006)] and Dry et al. [Dry, J. R. et al. Transcriptional pathway signatures predict MEK addiction and response to selumetinib (AZD6244). Cancer Res. 70, 226…
§ERBB2 gene amplified but human epidermal growth factor receptor 2 (Her2) protein not overexpressed. Subtype also referred to as luminal androgen receptor.
