# Supplementary material for: Integrative analysis of multi-platform reverse-phase protein array data for the pharmacodynamic assessment of response to targeted therapies
Source: Sci Rep. 2020 Dec 15;10:21985. doi: 10.1038/s41598-020-77335-0 (PMC7738515; doi:10.1038/s41598-020-77335-0)
Supplement: Supplementary file 3 — Supplementary Information [file 41598_2020_77335_MOESM3_ESM.xlsx]

## Sheet: Supplementary Table 2
Supplementary Table 2. RPPA platforms used in multi-platform RPPA analysis.
Variable	Platform 1	Platform 2	Platform 3
Site	Paris, France	Heidelberg, Germany	Edinburgh, United Kingdom
Research institute	Institut Curie	Deutsches Krebsforschungszentrum	Institute of Genetics and Molecular Medicine, University of Edinburgh
Slide type	Grace Bio-Labs ONCYTE SuperNOVA nitrocellulose film slides (Sigma-Aldrich)	Grace Bio-Labs ONCYTE AVID nitrocellulose film slides (Sigma-Aldrich)	Grace Bio-Labs ONCYTE AVID nitrocellulose film slides (Sigma-Aldrich)
Sample concentration (mg/ml)	1	1.5	1.5
Serial sample dilutions	4	0 (6 for DMSO controls only)	4
Technical replicates per sample dilution	2	3	3
Printer	2470 Arrayer (Aushon BioSystems)	2470 Arrayer (Aushon BioSystems)	2470 Arrayer (Aushon BioSystems)
Slide processing	DAKO autostainer	By hand	By hand
Blocking buffer	0.1% Tween 20, 5% bovine serum albumin in Tris-buffered saline	50% 2× blocking buffer (Rockland Immunochemicals) in Tris-buffered saline	SuperBlock T20 (Tris-buffered saline) blocking buffer (Thermo Fisher Scientific)
Signal amplification	Bio-Rad Amplification Reagent (Bio-Rad)	–	–
Read-out dye	Alexa Fluor 647	Alexa Fluor 680	DyLight 800
Total-protein stain	SYPRO Ruby	Fast Green FCF	Fast Green FCF
Scanner	GenePix 4000B (Molecular Devices)	Odyssey (LI-COR Biosciences)	InnoScan 710 (Innopsys)
Image analysis software	MicroVigene (VigeneTech)	GenePix Pro (Molecular Devices)	Mapix (Innopsys)
Normalisation procedure	Total-protein normalisation of background-corrected signal intensities and SuperCurve-like approach (NormaCurve)	Total-protein normalisation of background-corrected signal intensities and representative dilution series intercept correction (RPPanalyzer)	Total-protein normalisation of background-corrected signal intensities and linear fitting
