# Supplementary material for: Integrative analysis of multi-platform reverse-phase protein array data for the pharmacodynamic assessment of response to targeted therapies
Source: Sci Rep. 2020 Dec 15;10:21985. doi: 10.1038/s41598-020-77335-0 (PMC7738515; doi:10.1038/s41598-020-77335-0)
Supplement: Supplementary file 4 — Supplementary Information [file 41598_2020_77335_MOESM4_ESM.xlsx]

## Sheet: Supplementary Table 3
Supplementary Table 3. Antibodies used in integrated multi-platform RPPA analysis.
Gene name	Antibody antigen	Antibody antigen class	Antibody identifier	Phospho-protein antigen	Cleaved protein antigen	Antibody supplier	Antibody reference	Antibody origin	Antibody clonality	Used at platform(s)*
AKT1	Akt	Akt	Akt	–	–	Cell Signaling Technology	9272	Rabbit	Polyclonal	1,2,3
AKT1	Akt (pSer473)	Akt_pS473	Akt_pSer473_a	+	–	Cell Signaling Technology	4058	Rabbit	Monoclonal	1,2,3
AKT1	Akt (pSer473)	Akt_pS473	Akt_pSer473_b	+	–	Cell Signaling Technology	4060	Rabbit	Monoclonal	3
EGFR	EGFR (pTyr1068)	EGFR_pY1068	EGFR_pTyr1068_a	+	–	Cell Signaling Technology	3777	Rabbit	Monoclonal	1,3
EGFR	EGFR (pTyr1068)	EGFR_pY1068	EGFR_pTyr1068_b	+	–	Cell Signaling Technology	2220	Rabbit	Polyclonal	2
EGFR	EGFR (pTyr1173)	EGFR_pY1173	EGFR_pTyr1173_a	+	–	Cell Signaling Technology	4407	Rabbit	Monoclonal	1,2,3
EGFR	EGFR (pTyr1173)	EGFR_pY1173	EGFR_pTyr1173_b	+	–	Merck Millipore	05-483†	Mouse	Monoclonal	2
ERBB2	Her2	Her2	Her2_a	–	–	Agilent Technologies	A0485	Rabbit	Polyclonal	3
ERBB2	Her2	Her2	Her2_b	–	–	Thermo Fisher Scientific	MA5-14057	Mouse	Monoclonal	1
ERBB2	Her2	Her2	Her2_c	–	–	Thermo Fisher Scientific	MS-1350-P1†	Mouse	Monoclonal	1
ERBB2	Her2	Her2	Her2_d	–	–	Thermo Fisher Scientific	MS-730-P0-A	Mouse	Monoclonal	2
ERBB2	Her2 (pTyr1139)	Her2_pY1139	Her2_pTyr1139	+	–	abcam	ab53290	Rabbit	Monoclonal	1,2,3
GSK3A	GSK-3α	GSK-3-alpha/beta	GSK-3-alpha	–	–	Cell Signaling Technology	9338	Rabbit	Polyclonal	2
GSK3A	GSK-3α/β	GSK-3-alpha/beta	GSK-3-alpha/beta	–	–	Santa Cruz Biotechnology	sc-7291	Mouse	Monoclonal	1
GSK3A	GSK-3α (pSer21)	GSK-3-alpha/beta_pS21/S9	GSK-3-alpha_pSer21	+	–	Cell Signaling Technology	9316	Rabbit	Monoclonal	2
GSK3A	GSK-3α/β (pSer21/Ser9)	GSK-3-alpha/beta_pS21/S9	GSK-3-alpha/beta_pSer21/Ser9_a	+	–	Cell Signaling Technology	9331	Rabbit	Polyclonal	1,3
GSK3A	GSK-3α/β (pSer21/Ser9)	GSK-3-alpha/beta_pS21/S9	GSK-3-alpha/beta_pSer21/Ser9_b	+	–	Cell Signaling Technology	9327	Rabbit	Monoclonal	2
GSK3B	GSK-3β	GSK-3-alpha/beta	GSK-3-beta	–	–	Cell Signaling Technology	9315	Rabbit	Monoclonal	2,3
GSK3B	GSK-3β (pSer9)	GSK-3-alpha/beta_pS21/S9	GSK-3-beta_pSer9_a	+	–	Cell Signaling Technology	5558	Rabbit	Monoclonal	1
GSK3B	GSK-3β (pSer9)	GSK-3-alpha/beta_pS21/S9	GSK-3-beta_pSer9_b	+	–	Cell Signaling Technology	9323	Rabbit	Monoclonal	2
MAP2K1	MEK1/2	MEK1/2	MEK1/2	–	–	Cell Signaling Technology	9122	Rabbit	Polyclonal	1,3
MAP2K1	MEK1	MEK1/2	MEK1	–	–	BD Biosciences	610122	Mouse	Monoclonal	2
MAP2K1	MEK1/2 (pSer217, pSer221)	MEK1/2_pS217,pS221	MEK1/2_pSer217,pSer221	+	–	Cell Signaling Technology	9154	Rabbit	Monoclonal	1,2,3
MAPK1	Erk1/2	Erk1/2	Erk1/2	–	–	Cell Signaling Technology	9102	Rabbit	Polyclonal	1,2,3
MAPK1	Erk1	Erk1/2	Erk1	–	–	R&D Systems (Bio-Techne)	AF1575	Rabbit	Polyclonal	2
MAPK1	Erk1/2 (pThr202/Thr185, pTyr204/Tyr187)	Erk1/2_pT202/T185,pY204/Y187	Erk1/2_pThr202/Thr185,pTyr204/Tyr187_a	+	–	Cell Signaling Technology	4377	Rabbit	Monoclonal	1,2,3
MAPK1	Erk1/2 (pThr202/Thr185, pTyr204/Tyr187)	Erk1/2_pT202/T185,pY204/Y187	Erk1/2_pThr202/Thr185,pTyr204/Tyr187_b	+	–	Cell Signaling Technology	4370	Rabbit	Monoclonal	1,2,3
MAPK14	p38 MAPK	p38-MAPK	p38 MAPK_a	–	–	Cell Signaling Technology	9212	Rabbit	Polyclonal	3
MAPK14	p38 MAPK	p38-MAPK	p38 MAPK_b	–	–	abcam	1544-1†	Rabbit	Monoclonal	1
MAPK14	p38 MAPK	p38-MAPK	p38 MAPK_c	–	–	Cell Signaling Technology	9217	Mouse	Monoclonal	2
MAPK14	p38 MAPK (pThr180, pTyr182)	p38-MAPK_pT180,pY182	p38 MAPK_pThr180,pTyr182_a	+	–	Cell Signaling Technology	9211	Rabbit	Polyclonal	1,2,3
MAPK14	p38 MAPK (pThr180, pTyr182)	p38-MAPK_pT180,pY182	p38 MAPK_pThr180,pTyr182_b	+	–	Cell Signaling Technology	9215	Rabbit	Monoclonal	2
MAPK14	p38 MAPK (pThr180, pTyr182)	p38-MAPK_pT180,pY182	p38 MAPK_pThr180,pTyr182_c	+	–	Cell Signaling Technology	4631	Rabbit	Monoclonal	1
MTOR	mTOR	mTOR	mTOR_a	–	–	Cell Signaling Technology	2972	Rabbit	Polyclonal	3
MTOR	mTOR	mTOR	mTOR_b	–	–	abcam	ab51089†	Rabbit	Polyclonal	1
MTOR	mTOR	mTOR	mTOR_c	–	–	Cell Signaling Technology	2983	Rabbit	Monoclonal	2
MTOR	mTOR (pSer2448)	mTOR_pS2448	mTOR_pSer2448_a	+	–	Cell Signaling Technology	2971	Rabbit	Polyclonal	1,2,3
MTOR	mTOR (pSer2448)	mTOR_pS2448	mTOR_pSer2448_b	+	–	abcam	ab109268	Rabbit	Monoclonal	1
PARP1	PARP (cleaved)	PARP_cleaved	PARP_cleaved_a	–	+	Cell Signaling Technology	9541	Rabbit	Polyclonal	3
PARP1	PARP (cleaved)	PARP_cleaved	PARP_cleaved_b	–	+	abcam	1051-1†	Rabbit	Monoclonal	1
PARP1	PARP (cleaved)	PARP_cleaved	PARP_cleaved_c	–	+	Cell Signaling Technology	9546	Mouse	Monoclonal	2
RB1	Rb	Rb	Rb_a	–	–	abcam	2655-1†	Rabbit	Monoclonal	3
RB1	Rb	Rb	Rb_b	–	–	Cell Signaling Technology	9309	Mouse	Monoclonal	1,2,3
RB1	Rb (pSer807, pSer811)	Rb_pS807,pS811	Rb_pSer807,pSer811	+	–	Cell Signaling Technology	9308	Rabbit	Polyclonal	1,2,3
RPS6	S6 ribosomal protein	S6-ribosomal-protein	S6 ribosomal protein	–	–	Cell Signaling Technology	2217	Rabbit	Monoclonal	1,2,3
RPS6	S6 ribosomal protein (pSer235, pSer236)	S6-ribosomal-protein_pS235,pS236	S6 ribosomal protein_pSer235,pSer236_a	+	–	Cell Signaling Technology	2211	Rabbit	Polyclonal	1,3
RPS6	S6 ribosomal protein (pSer235, pSer236)	S6-ribosomal-protein_pS235,pS236	S6 ribosomal protein_pSer235,pSer236_b	+	–	Cell Signaling Technology	4858	Rabbit	Monoclonal	2
RPS6	S6 ribosomal protein (pSer240, pSer244)	S6-ribosomal-protein_pS240,pS244	S6 ribosomal protein_pSer240,pSer244	+	–	Cell Signaling Technology	2215	Rabbit	Polyclonal	1,2,3
RPS6KB1	p70 S6 kinase	p70-S6-kinase	p70 S6 kinase_a	–	–	Cell Signaling Technology	2708	Rabbit	Monoclonal	1,2
RPS6KB1	p70 S6 kinase	p70-S6-kinase	p70 S6 kinase_b	–	–	abcam	1175-1†	Rabbit	Monoclonal	3
RPS6KB1	p70 S6 kinase (pThr421, pSer424)	p70-S6-kinase_pT421,pS424	p70 S6 kinase_pThr421,pSer424_a	+	–	Cell Signaling Technology	9204	Rabbit	Polyclonal	3
RPS6KB1	p70 S6 kinase (pThr421, pSer424)	p70-S6-kinase_pT421,pS424	p70 S6 kinase_pThr421,pSer424_b	+	–	Merck Millipore	04-393†	Rabbit	Monoclonal	1
RPS6KB1	p70 S6 kinase (pThr421, pSer424)	p70-S6-kinase_pT421,pS424	p70 S6 kinase_pThr421,pSer424_c	+	–	abcam	1135-1†	Rabbit	Monoclonal	2
*Antibody lot may differ between RPPA platforms.
†Antibody production discontinued.
