# Supplementary material for: Integrative analysis of multi-platform reverse-phase protein array data for the pharmacodynamic assessment of response to targeted therapies
Source: Sci Rep. 2020 Dec 15;10:21985. doi: 10.1038/s41598-020-77335-0 (PMC7738515; doi:10.1038/s41598-020-77335-0)
Supplement: Supplementary file 5 — Supplementary Information [file 41598_2020_77335_MOESM5_ESM.xlsx]

## Sheet: Supplementary Table 4a
Supplementary Table 4. RPPA data of six breast cancer cell lines derived from three platforms separately hierarchically clustered. (a) Cluster analysis performed on the basis of Spearman rank correlation coefficient–based distance.
Dendrogram	Gene name	Antibody antigen	Antibody antigen class	Antibody identifier	Platform	Centred normalised intensity
						MCF7 rep. 1	MCF7 rep. 2	MCF7 rep. 3	MDA-MB-231 rep. 1	MDA-MB-231 rep. 2	MDA-MB-231 rep. 3	MDA-MB-468 rep. 1	MDA-MB-468 rep. 2	MDA-MB-468 rep. 3	MDA-MB-453 rep. 1	MDA-MB-453 rep. 2	MDA-MB-453 rep. 3	HCC1954 rep. 1	HCC1954 rep. 2	HCC1954 rep. 3	SKBR3 rep. 1	SKBR3 rep. 2	SKBR3 rep. 3
	MTOR	mTOR (pSer2448)	mTOR_pS2448	mTOR_pSer2448_b	1	-1.334	-0.454	-0.761	-1.705	-0.366	0.157	-0.009	0.237	0.388	0.158	0.083	-0.111	-0.607	-0.688	0.393	0.382	0.942	0.009
	MAP2K1	MEK1/2	MEK1/2	MEK1/2	1	-0.958	-0.246	-0.491	-1.239	0.008	-0.029	0.543	-0.058	0.18	0.495	0.483	0.327	1.255	1.342	1.265	-0.008	-0.301	-0.085
	GSK3B	GSK-3β (pSer9)	GSK-3-alpha/beta_pS21/S9	GSK-3-beta_pSer9_a	1	0.026	-0.739	-0.06	-3.355	-1.551	-1.584	0.676	0.809	0.477	1.004	0.872	0.442	0.739	-0.026	-0.273	-0.923	-0.344	0.063
	GSK3A	GSK-3α/β (pSer21/Ser9)	GSK-3-alpha/beta_pS21/S9	GSK-3-alpha/beta_pSer21/Ser9_a	1	-1.245	-1.686	-0.661	-2.664	-1.825	-1.801	0.518	-0.067	0.106	0.254	0.273	0.22	0.305	0.067	0.067	-0.19	-0.598	0.224
	MTOR	mTOR	mTOR	mTOR_b	1	-1.096	-1.1	-0.356	-1.628	-0.374	-1.124	0.664	0.002	0.32	0.336	0.376	0.327	-0.002	-0.083	0.136	0.252	-0.036	0.587
	AKT1	Akt	Akt	Akt	1	-1.331	-1.478	-0.369	-1.389	-0.092	-1.185	0.771	0.181	0.611	0.932	0.755	0.703	0.075	0.075	0.027	-0.192	-0.628	-0.027
	AKT1	Akt (pSer473)	Akt_pS473	Akt_pSer473_a	1	-1.29	-1.793	-0.794	-2.168	-1.778	-1.902	1.188	0.685	0.72	0.306	0.384	0.834	0.552	0.318	0.777	-0.378	-0.306	-0.441
	MAPK14	p38 MAPK (pThr180, pTyr182)	p38-MAPK_pT180,pY182	p38 MAPK_pThr180,pTyr182_a	1	-0.983	-0.864	-0.794	-1.336	-0.197	-0.379	1.244	0.872	1.15	-0.761	-0.271	-0.392	0.252	0.341	0.455	0.197	0.344	0.439
	PARP1	PARP (cleaved)	PARP_cleaved	PARP_cleaved_b	1	-0.997	-0.892	-0.353	-1.06	0.073	-0.145	0.859	0.579	0.701	0.497	0.355	-0.038	-0.172	-0.08	0.038	0.262	-0.221	0.051
	EGFR	EGFR (pTyr1068)	EGFR_pY1068	EGFR_pTyr1068_a	1	-1.013	-1.745	-0.145	-1.607	-0.232	-0.732	0.865	0.787	1.023	0.608	0.282	-0.623	0.033	-0.033	0.325	0.2	-0.049	0.287
	EGFR	EGFR (pTyr1173)	EGFR_pY1173	EGFR_pTyr1173_a	1	-1.062	-1.62	-0.309	-1.64	-0.622	-1.444	1.1	0.52	0.648	-0.343	0.437	0.112	0.13	-0.031	0.031	0.157	-0.22	0.134
	MAPK14	p38 MAPK (pThr180, pTyr182)	p38-MAPK_pT180,pY182	p38 MAPK_pThr180,pTyr182_c	1	-0.914	-1.625	0	-1.284	-0.401	-0.914	0.674	0.835	1.02	-0.158	0.516	0.102	-0.159	-0.008	0.363	0.06	0	0.133
	MAPK1	Erk1/2 (pThr202/Thr185, pTyr204/Tyr187)	Erk1/2_pT202/T185,pY204/Y187	Erk1/2_pThr202/Thr185,pTyr204/Tyr187_a	1	-0.943	-3.032	-0.096	-0.324	0.77	-0.112	0.582	0.212	0.298	-0.095	0.347	0.128	-0.072	-0.094	0.072	0.14	-0.506	0.975
	MAPK1	Erk1/2 (pThr202/Thr185, pTyr204/Tyr187)	Erk1/2_pT202/T185,pY204/Y187	Erk1/2_pThr202/Thr185,pTyr204/Tyr187_b	1	-1.954	-1.705	-1.293	-0.335	1.363	0.364	0.284	-0.11	0.11	-0.65	-0.765	-0.87	-0.419	0.222	0.307	0.142	0.54	0.754
	MTOR	mTOR (pSer2448)	mTOR_pS2448	mTOR_pSer2448_a	1	-0.785	-0.99	-0.461	-1.3	0.216	-0.679	0.346	-0.148	0.1	-0.556	-0.529	0.052	0.683	0.166	-0.052	0.784	0.814	0.496
	RPS6	S6 ribosomal protein (pSer235, pSer236)	S6-ribosomal-protein_pS235,pS236	S6 ribosomal protein_pSer235,pSer236_a	1	-0.746	-0.374	-0.033	-1.136	0.096	-0.151	0.37	-0.072	0.033	-0.659	-0.703	-0.82	0.202	0.398	0.933	0.194	0.409	0.22
	RPS6	S6 ribosomal protein (pSer240, pSer244)	S6-ribosomal-protein_pS240,pS244	S6 ribosomal protein_pSer240,pSer244	1	-0.339	-0.643	0.21	-0.842	0.215	-0.451	0.274	0.068	0.151	-0.554	-0.54	-0.844	-0.068	0.299	0.131	0.239	-0.503	0.181
	RPS6	S6 ribosomal protein	S6-ribosomal-protein	S6 ribosomal protein	1	0.044	-0.989	-0.461	-1.187	0.075	-0.479	0.066	-0.073	0.022	-0.209	-0.022	-0.187	0.502	0.948	0.262	0.487	-0.238	0.853
	GSK3A	GSK-3α/β	GSK-3-alpha/beta	GSK-3-alpha/beta	1	-0.256	-1.836	0.442	-1.295	-0.092	-1.845	0.528	-0.203	-0.099	0.092	0.35	0.543	0.521	0.749	-0.094	0.663	-0.635	0.5
	MAPK1	Erk1/2	Erk1/2	Erk1/2	1	-0.821	-0.95	-0.944	-2.925	-3.033	-1.381	0.16	-1.808	-0.392	0.35	0.219	0.1	0.283	0.029	0.274	0.448	-0.029	0.481
	ERBB2	Her2	Her2	Her2_c	1	-0.698	-0.8	-0.488	-1.361	-1.227	-0.984	0.425	-0.022	0.279	-0.001	0.001	-0.043	0.51	0.303	0.529	0.835	0.327	0.838
	ERBB2	Her2 (pTyr1139)	Her2_pY1139	Her2_pTyr1139	1	-1.229	-1.939	-1.335	-1.872	-1.621	-1.184	0.708	0.419	0.471	-0.756	-0.517	-0.419	1.285	0.804	0.792	1.517	0.485	1.209
	ERBB2	Her2	Her2	Her2_b	1	-1.37	-0.604	-1.013	-1.374	-0.91	-0.523	-0.748	-0.873	-0.734	0.849	0.807	0.523	1.543	2.07	2.114	1.68	2.106	1.755
	RB1	Rb	Rb	Rb_b	1	-0.89	-0.15	-0.016	-1.016	-0.261	-0.279	-0.738	-1.969	-1.788	0.44	0.456	0.46	0.123	0.016	0.022	0.278	0.035	0.355
	RB1	Rb (pSer807, pSer811)	Rb_pS807,pS811	Rb_pSer807,pSer811	1	0.02	-0.632	-0.107	-0.846	0.884	0.126	-1.053	-3.123	-1.89	0.546	0.388	0.014	0.718	-0.014	0.214	0.13	-0.366	-0.132
	MAPK14	p38 MAPK	p38-MAPK	p38 MAPK_b	1	-1.092	-1.517	-0.205	-1.391	0.411	-0.206	-0.229	-0.003	0.053	0.491	0.403	-0.022	0.331	0.003	0.386	0.115	-0.57	0.186
	MAP2K1	MEK1/2 (pSer217, pSer221)	MEK1/2_pS217,pS221	MEK1/2_pSer217,pSer221	1	-1.223	-1.432	-0.592	-0.087	0.879	0.589	0.087	-0.181	-0.201	0.33	0.101	0.092	-0.499	0.109	0.305	-0.164	-0.359	0.103
	RPS6KB1	p70 S6 kinase	p70-S6-kinase	p70 S6 kinase_a	1	1.332	1.551	2.107	-1.09	0.213	-0.032	-0.101	-0.433	-0.085	0.985	0.925	0.756	-0.476	0.032	0.309	-1.531	-1.526	-0.275
	RPS6KB1	p70 S6 kinase (pThr421, pSer424)	p70-S6-kinase_pT421,pS424	p70 S6 kinase_pThr421,pSer424_b	1	0.225	0.307	0.916	-1.497	-0.288	-0.709	0.391	0.027	0.099	-0.04	0.114	0.186	-0.076	-0.28	-0.049	-0.027	-0.625	0.057
	MAPK1	Erk1/2 (pThr202/Thr185, pTyr204/Tyr187)	Erk1/2_pT202/T185,pY204/Y187	Erk1/2_pThr202/Thr185,pTyr204/Tyr187_a	2	-1.168	-1.475	-1.507	0.463	0.753	0.544	0.822	0.735	0.839	-0.133	-0.066	-0.064	-0.758	-0.284	0.047	-0.047	0.163	0.538
	MAPK1	Erk1/2 (pThr202/Thr185, pTyr204/Tyr187)	Erk1/2_pT202/T185,pY204/Y187	Erk1/2_pThr202/Thr185,pTyr204/Tyr187_b	2	-0.392	-0.705	-0.527	0.73	0.737	0.598	0.259	0.007	0.274	-0.212	-0.691	-0.332	-0.282	0.029	0.339	-0.007	-0.073	0.446
	MAP2K1	MEK1/2 (pSer217, pSer221)	MEK1/2_pS217,pS221	MEK1/2_pSer217,pSer221	2	-1.045	-1.247	-1.137	1.075	1.301	1.152	0.028	-0.053	-0.028	0.376	0.212	0.195	-0.114	0.509	0.432	-0.335	-0.455	-0.291
	MAP2K1	MEK1	MEK1/2	MEK1	2	-0.655	-0.69	-0.7	-0.455	-0.3	-0.539	0.004	-0.114	0.014	-0.004	0.056	0.022	0.619	0.675	0.677	0.231	-0.009	0.21
	MAPK1	Erk1/2	Erk1/2	Erk1/2	2	-0.486	-0.758	-0.498	-0.604	-1	-0.568	-0.028	-0.184	0.103	0.419	-0.022	0.457	0.718	0.516	0.725	0.407	0.022	0.395
	ERBB2	Her2	Her2	Her2_d	2	-1.53	-2.433	-2.479	-1.705	-1.901	-2.389	-2.126	-2.327	-2.317	1.667	1.578	1.53	3.213	3.193	3.212	3.218	3.031	3.068
	MAPK1	Erk1	Erk1/2	Erk1	2	-0.378	-0.16	-0.281	-0.777	-0.545	-0.768	0.01	-0.026	-0.02	0.614	0.575	0.554	-0.01	0.178	0.074	0.317	0.196	0.196
	GSK3A	GSK-3α	GSK-3-alpha/beta	GSK-3-alpha	2	-0.745	-0.762	-0.6	-0.56	-0.362	-0.397	-0.027	-0.056	0.011	0.065	0.075	0.024	0.002	0.048	0.066	0.011	-0.002	0.058
	MTOR	mTOR	mTOR	mTOR_c	2	-0.621	-0.81	-0.66	-0.405	-0.419	-0.452	0.044	-0.127	0.033	0.23	0.085	0.206	-0.03	0.009	-0.009	0.525	0.268	0.445
	MTOR	mTOR (pSer2448)	mTOR_pS2448	mTOR_pSer2448_a	2	-0.994	-1.073	-0.793	-0.65	-0.404	-0.586	0.051	-0.024	0.087	0.054	-0.042	0.024	-0.165	0.115	0.026	0.22	0.198	0.293
	RPS6	S6 ribosomal protein (pSer240, pSer244)	S6-ribosomal-protein_pS240,pS244	S6 ribosomal protein_pSer240,pSer244	2	-0.359	-0.1	-0.022	-0.616	-0.015	-0.294	0.348	0.366	0.462	-0.447	-0.463	-0.612	0.199	0.451	0.304	0.128	0.015	0.083
	RPS6	S6 ribosomal protein (pSer235, pSer236)	S6-ribosomal-protein_pS235,pS236	S6 ribosomal protein_pSer235,pSer236_b	2	-1.127	-0.724	-0.633	-0.992	0.216	-0.75	0.213	0.02	0.129	-1.328	-1.125	-1.913	-0.02	0.681	0.269	0.15	0.244	0.124
	RPS6	S6 ribosomal protein	S6-ribosomal-protein	S6 ribosomal protein	2	-0.84	-0.473	-0.583	-1.041	-0.175	-0.746	0.064	0.231	0.195	-0.076	-0.064	-0.225	0.121	0.321	0.19	0.215	0.278	0.146
	EGFR	EGFR (pTyr1173)	EGFR_pY1173	EGFR_pTyr1173_b	2	-0.95	-0.501	-0.679	-0.696	0.034	-0.738	-0.003	-0.004	0.067	-0.119	0.003	-0.142	0.131	0.389	0.111	0.407	0.749	0.209
	GSK3A	GSK-3α (pSer21)	GSK-3-alpha/beta_pS21/S9	GSK-3-alpha_pSer21	2	-0.954	-1.053	-0.948	-0.736	-0.851	-0.777	0.133	0.043	0.228	-0.042	-0.362	-0.176	0.114	0.302	0.205	0.228	0.042	0.207
	ERBB2	Her2 (pTyr1139)	Her2_pY1139	Her2_pTyr1139	2	-1.012	-1.73	-1.882	-0.72	-1.524	-0.632	0.424	0.08	0.128	-0.08	-0.544	-0.642	1.388	0.696	0.685	1.719	0.164	0.664
	MAPK14	p38 MAPK (pThr180, pTyr182)	p38-MAPK_pT180,pY182	p38 MAPK_pThr180,pTyr182_b	2	-0.318	-0.516	-0.674	0.026	-0.262	-0.32	1.162	0.999	0.99	0.104	-0.254	-0.192	0.18	0.412	0.112	0.152	-0.23	-0.026
	MAPK14	p38 MAPK (pThr180, pTyr182)	p38-MAPK_pT180,pY182	p38 MAPK_pThr180,pTyr182_a	2	-0.389	-0.595	-0.499	-0.308	-0.524	-0.808	0.893	0.784	0.874	0.024	-0.024	-0.071	0.773	0.812	0.773	0.247	-0.078	0.217
	EGFR	EGFR (pTyr1068)	EGFR_pY1068	EGFR_pTyr1068_b	2	-0.957	-1.281	-1.158	-0.494	-0.71	-0.917	0.985	0.76	0.741	0.019	-0.267	-0.38	0.977	0.571	0.392	1.009	-0.019	0.246
	EGFR	EGFR (pTyr1173)	EGFR_pY1173	EGFR_pTyr1173_a	2	-0.483	-0.506	-0.555	-0.431	-0.343	-0.335	0.206	0.14	0.264	0.222	0.156	0.126	0.05	0.139	0.08	-0.05	-0.222	-0.185
	AKT1	Akt (pSer473)	Akt_pS473	Akt_pSer473_a	2	-1.664	-1.768	-1.705	-1.288	-1.73	-1.828	1.756	1.54	1.757	2.006	1.667	1.832	0.842	0.5	0.957	-0.682	-0.5	-1.001
	GSK3A	GSK-3α/β (pSer21/Ser9)	GSK-3-alpha/beta_pS21/S9	GSK-3-alpha/beta_pSer21/Ser9_b	2	-1.177	-1.245	-1.211	-1.619	-1.387	-1.481	0.5	0.406	0.506	0.694	0.396	0.48	0.211	0.055	0.351	-0.244	-0.18	-0.055
	GSK3B	GSK-3β	GSK-3-alpha/beta	GSK-3-beta	2	-0.175	-0.132	-0.057	-1.387	-1.257	-1.433	0.432	0.425	0.509	0.901	0.918	0.918	0.216	0.057	0.131	-0.091	-0.187	-0.149
	GSK3B	GSK-3β (pSer9)	GSK-3-alpha/beta_pS21/S9	GSK-3-beta_pSer9_b	2	-0.037	-0.25	-0.071	-1.452	-1.492	-1.598	0.782	0.537	0.806	1.28	0.762	1.06	0.327	0.037	0.485	-0.395	-0.536	-0.173
	RPS6KB1	p70 S6 kinase (pThr421, pSer424)	p70-S6-kinase_pT421,pS424	p70 S6 kinase_pThr421,pSer424_c	2	-0.14	-0.046	0.369	-0.796	-0.02	-0.371	0.479	0.354	0.608	1.324	0.947	1.034	-0.166	0.037	0.02	-0.164	-0.617	-0.361
	RPS6KB1	p70 S6 kinase	p70-S6-kinase	p70 S6 kinase_a	2	2.656	2.726	2.784	-0.162	-0.226	-0.325	-0.22	-0.303	-0.246	0.884	0.905	0.895	0.162	0.313	0.327	-0.442	-0.606	-0.546
	PARP1	PARP (cleaved)	PARP_cleaved	PARP_cleaved_c	2	0.083	0.089	-0.349	0.326	0.037	-0.169	-0.056	-0.116	-0.061	0.521	0.508	0.4	-0.095	0.112	-0.109	0.092	-0.046	-0.037
	AKT1	Akt	Akt	Akt	2	0.246	0.232	0.252	-0.415	-0.079	-0.326	-0.324	-0.641	-0.438	1.043	1.309	1.086	-0.731	-0.541	-0.776	0.128	0.079	0.082
	MAPK14	p38 MAPK	p38-MAPK	p38 MAPK_c	2	-0.355	0.272	-0.37	-0.211	0.505	-0.245	-0.086	-0.019	-0.009	0.148	0.309	-0.021	0.082	0.364	0.053	0.009	0.092	-0.109
	RB1	Rb	Rb	Rb_b	2	-0.086	-0.013	-0.003	-0.022	0.268	-0.031	-1.352	-1.431	-1.398	0.614	0.654	0.592	0.165	0.239	0.225	0.006	0.003	-0.019
	RB1	Rb (pSer807, pSer811)	Rb_pS807,pS811	Rb_pSer807,pSer811	2	-0.162	-0.144	-0.196	0.214	0.293	0.144	-2.835	-2.869	-2.862	0.233	0.172	0.175	0.42	0.512	0.494	-0.654	-0.527	-0.53
	MAPK1	Erk1/2 (pThr202/Thr185, pTyr204/Tyr187)	Erk1/2_pT202/T185,pY204/Y187	Erk1/2_pThr202/Thr185,pTyr204/Tyr187_a	3	-1.48	-1.337	-1.353	0.339	0.969	0.678	0.555	0.505	0.614	-0.378	0	-0.71	-0.634	0	-1.145	-0.289	0.172	0.468
	MAPK1	Erk1/2 (pThr202/Thr185, pTyr204/Tyr187)	Erk1/2_pT202/T185,pY204/Y187	Erk1/2_pThr202/Thr185,pTyr204/Tyr187_b	3	-1.46	-1.335	-1.321	1.552	2.395	2.056	0.1	-0.131	0.364	-1.148	-1.178	-2.546	-0.1	0.862	-0.456	0.314	0.721	1.433
	MAP2K1	MEK1/2	MEK1/2	MEK1/2	3	-0.437	-0.356	-0.279	-0.48	0.351	0.06	-0.015	-0.043	0.041	0.056	0.411	-0.546	0.847	1.229	1.364	-0.044	-0.02	0.015
	MAP2K1	MEK1/2 (pSer217, pSer221)	MEK1/2_pS217,pS221	MEK1/2_pSer217,pSer221	3	-1.215	-0.782	-0.717	0.87	1.763	1.534	-0.171	-0.524	-0.467	-0.09	0.09	-1.562	0.291	0.636	0.357	0.101	-0.137	0.149
	MAPK14	p38 MAPK	p38-MAPK	p38 MAPK_a	3	-0.448	-0.11	-0.042	0.861	1.662	1.45	-0.4	-0.302	-0.226	0.118	0.424	-1.042	0.051	0.533	0.715	-0.092	-0.028	0.028
	MAPK1	Erk1/2	Erk1/2	Erk1/2	3	-0.046	0.175	0.257	-1.877	-1.041	-1.105	-0.337	-0.312	-0.208	0.624	0.985	-0.654	-0.413	0.046	0.144	0.54	0.471	0.529
	GSK3B	GSK-3β	GSK-3-alpha/beta	GSK-3-beta	3	-0.062	0.276	0.345	-1.635	-0.699	-1.116	-0.307	-0.438	-0.384	0.295	0.43	-1.184	-0.272	0.062	0.164	0.143	0.106	0.155
	PARP1	PARP (cleaved)	PARP_cleaved	PARP_cleaved_a	3	-0.157	0.274	0.294	-0.978	-0.396	-0.452	-0.724	-0.64	-0.243	0.143	1.167	-1.475	-0.143	0.384	0.222	0.393	0.275	0.489
	AKT1	Akt	Akt	Akt	3	0.394	0.717	0.85	-0.992	0.044	-0.044	-0.651	-0.603	-0.489	1.082	1.546	-0.267	-0.923	-0.496	-0.256	0.761	0.497	0.563
	ERBB2	Her2	Her2	Her2_a	3	-1.544	-1.362	-1.185	-2.61	-1.917	-1.986	-3.769	-3.821	-3.666	2.577	2.966	1.185	4.45	4.774	4.742	5.349	5.333	5.297
	MTOR	mTOR	mTOR	mTOR_a	3	-0.009	-0.002	-0.013	-0.142	0.246	0.047	-0.154	-0.13	-0.112	0.002	0.335	-0.09	-0.109	0.062	0.194	0.598	0.552	0.564
	MTOR	mTOR (pSer2448)	mTOR_pS2448	mTOR_pSer2448_a	3	0.187	-0.012	-0.135	-0.365	-0.205	-0.093	-0.124	-0.103	0.012	0.101	0.268	-0.43	-0.127	0.189	0.238	0.585	0.469	0.619
	ERBB2	Her2 (pTyr1139)	Her2_pY1139	Her2_pTyr1139	3	-0.484	-0.31	-0.269	-1.765	-1.611	-1.53	0.184	0.208	0.18	-0.288	-0.18	-0.674	0.853	1.101	1.805	2.284	1.17	1.573
	GSK3A	GSK-3α/β (pSer21/Ser9)	GSK-3-alpha/beta_pS21/S9	GSK-3-alpha/beta_pSer21/Ser9_a	3	-0.859	-0.35	-0.097	-0.28	0.038	-0.142	-0.132	-0.208	-0.004	0.108	0.37	-1.522	0.004	0.697	0.872	0.746	0.756	1.065
	EGFR	EGFR (pTyr1173)	EGFR_pY1173	EGFR_pTyr1173_a	3	-0.757	-0.43	-0.097	-1.446	-0.329	-0.334	0.005	0.033	0.135	-0.005	0.477	-1.464	-0.159	0.257	0.442	0.311	0.222	0.326
	RPS6	S6 ribosomal protein	S6-ribosomal-protein	S6 ribosomal protein	3	-0.811	-0.557	-0.122	-1.69	-0.102	-0.448	0.365	0.241	0.485	-0.458	0.102	-2.447	-0.334	0.812	1.106	0.763	0.663	0.923
	RPS6	S6 ribosomal protein (pSer235, pSer236)	S6-ribosomal-protein_pS235,pS236	S6 ribosomal protein_pSer235,pSer236_a	3	-0.698	-0.409	0.088	-1.037	0.272	0.065	-0.079	-0.285	0.074	-1.855	-1.349	-4.047	-0.065	0.495	0.484	0.389	0.262	0.653
	RPS6	S6 ribosomal protein (pSer240, pSer244)	S6-ribosomal-protein_pS240,pS244	S6 ribosomal protein_pSer240,pSer244	3	-0.242	-0.027	0.237	-1.428	-0.269	-0.316	0.079	0.027	0.117	-1.214	-0.8	-2.457	-0.389	0.066	0.415	0.307	0.207	0.339
	EGFR	EGFR (pTyr1068)	EGFR_pY1068	EGFR_pTyr1068_a	3	-0.138	-0.111	-0.121	-0.266	-0.3	-0.252	1.817	1.898	1.734	-0.016	-0.203	-0.018	0.399	0.454	0.716	0.319	0.016	0.133
	MAPK14	p38 MAPK (pThr180, pTyr182)	p38-MAPK_pT180,pY182	p38 MAPK_pThr180,pTyr182_a	3	-0.271	-0.404	-0.195	-0.525	-0.6	-0.461	1.579	1.428	1.701	-0.067	0.269	-1.63	0.067	0.536	0.52	0.272	-0.287	0.51
	AKT1	Akt (pSer473)	Akt_pS473	Akt_pSer473_b	3	-0.557	-0.786	-0.908	-1.335	-1.515	-1.517	1.352	1.171	1.526	1.887	1.618	1.679	0.239	1.409	1.177	-0.454	-0.239	-0.68
	AKT1	Akt (pSer473)	Akt_pS473	Akt_pSer473_a	3	-1.858	-1.574	-1.767	-3.565	-2.99	-2.975	1.913	1.73	2.039	2.543	2.253	1.75	0.468	1.383	1.216	-1.067	-0.468	-1.164
	RPS6KB1	p70 S6 kinase (pThr421, pSer424)	p70-S6-kinase_pT421,pS424	p70 S6 kinase_pThr421,pSer424_a	3	0.948	1.146	1.293	-1.035	-0.416	-0.319	0.091	0.009	0.128	-0.009	0.372	-0.862	-0.293	0.104	0.224	-0.157	-0.185	-0.061
	RPS6KB1	p70 S6 kinase	p70-S6-kinase	p70 S6 kinase_b	3	2.872	3.179	3.271	-0.179	0.392	0.172	-0.515	-0.523	-0.336	0.119	0.7	-0.83	-0.135	0.238	0.229	-0.389	-0.438	-0.119
	RB1	Rb	Rb	Rb_a	3	0.352	0.261	0.188	-0.174	-0.005	-0.198	-1.419	-1.68	-1.666	0.183	0.263	-0.459	0.072	0.325	0.198	-0.043	0.005	-0.01
	RB1	Rb (pSer807, pSer811)	Rb_pS807,pS811	Rb_pSer807,pSer811	3	0.027	0.314	0.444	-0.736	0.265	0.074	-1.579	-1.615	-1.581	-0.311	0.155	-1.647	0.294	0.757	0.911	-0.19	-0.027	-0.059
	RB1	Rb	Rb	Rb_b	3	0.573	0.565	0.568	0.121	0.214	0.276	-0.412	-0.41	-0.433	0.395	0.437	0.325	-0.156	-0.121	-0.133	-0.204	-0.201	-0.3

## Sheet: Supplementary Table 4b
Supplementary Table 4. RPPA data of six breast cancer cell lines derived from three platforms separately hierarchically clustered. (b) Cluster analysis performed on the basis of Euclidean distance.
Dendrogram	Gene name	Antibody antigen	Antibody antigen class	Antibody identifier	Platform	Centred normalised intensity
						MCF7 rep. 1	MCF7 rep. 2	MCF7 rep. 3	MDA-MB-231 rep. 1	MDA-MB-231 rep. 2	MDA-MB-231 rep. 3	MDA-MB-468 rep. 1	MDA-MB-468 rep. 2	MDA-MB-468 rep. 3	MDA-MB-453 rep. 1	MDA-MB-453 rep. 2	MDA-MB-453 rep. 3	HCC1954 rep. 1	HCC1954 rep. 2	HCC1954 rep. 3	SKBR3 rep. 1	SKBR3 rep. 2	SKBR3 rep. 3
	ERBB2	Her2	Her2	Her2_b	1	-1.37	-0.604	-1.013	-1.374	-0.91	-0.523	-0.748	-0.873	-0.734	0.849	0.807	0.523	1.543	2.07	2.114	1.68	2.106	1.755
	MAPK1	Erk1/2	Erk1/2	Erk1/2	1	-0.821	-0.95	-0.944	-2.925	-3.033	-1.381	0.16	-1.808	-0.392	0.35	0.219	0.1	0.283	0.029	0.274	0.448	-0.029	0.481
	AKT1	Akt (pSer473)	Akt_pS473	Akt_pSer473_a	1	-1.29	-1.793	-0.794	-2.168	-1.778	-1.902	1.188	0.685	0.72	0.306	0.384	0.834	0.552	0.318	0.777	-0.378	-0.306	-0.441
	GSK3A	GSK-3α/β (pSer21/Ser9)	GSK-3-alpha/beta_pS21/S9	GSK-3-alpha/beta_pSer21/Ser9_a	1	-1.245	-1.686	-0.661	-2.664	-1.825	-1.801	0.518	-0.067	0.106	0.254	0.273	0.22	0.305	0.067	0.067	-0.19	-0.598	0.224
	GSK3B	GSK-3β (pSer9)	GSK-3-alpha/beta_pS21/S9	GSK-3-beta_pSer9_a	1	0.026	-0.739	-0.06	-3.355	-1.551	-1.584	0.676	0.809	0.477	1.004	0.872	0.442	0.739	-0.026	-0.273	-0.923	-0.344	0.063
	ERBB2	Her2 (pTyr1139)	Her2_pY1139	Her2_pTyr1139	1	-1.229	-1.939	-1.335	-1.872	-1.621	-1.184	0.708	0.419	0.471	-0.756	-0.517	-0.419	1.285	0.804	0.792	1.517	0.485	1.209
	MAPK1	Erk1/2 (pThr202/Thr185, pTyr204/Tyr187)	Erk1/2_pT202/T185,pY204/Y187	Erk1/2_pThr202/Thr185,pTyr204/Tyr187_b	1	-1.954	-1.705	-1.293	-0.335	1.363	0.364	0.284	-0.11	0.11	-0.65	-0.765	-0.87	-0.419	0.222	0.307	0.142	0.54	0.754
	MAPK1	Erk1/2 (pThr202/Thr185, pTyr204/Tyr187)	Erk1/2_pT202/T185,pY204/Y187	Erk1/2_pThr202/Thr185,pTyr204/Tyr187_a	1	-0.943	-3.032	-0.096	-0.324	0.77	-0.112	0.582	0.212	0.298	-0.095	0.347	0.128	-0.072	-0.094	0.072	0.14	-0.506	0.975
	MAP2K1	MEK1/2 (pSer217, pSer221)	MEK1/2_pS217,pS221	MEK1/2_pSer217,pSer221	1	-1.223	-1.432	-0.592	-0.087	0.879	0.589	0.087	-0.181	-0.201	0.33	0.101	0.092	-0.499	0.109	0.305	-0.164	-0.359	0.103
	MAPK14	p38 MAPK	p38-MAPK	p38 MAPK_b	1	-1.092	-1.517	-0.205	-1.391	0.411	-0.206	-0.229	-0.003	0.053	0.491	0.403	-0.022	0.331	0.003	0.386	0.115	-0.57	0.186
	MAP2K1	MEK1/2	MEK1/2	MEK1/2	1	-0.958	-0.246	-0.491	-1.239	0.008	-0.029	0.543	-0.058	0.18	0.495	0.483	0.327	1.255	1.342	1.265	-0.008	-0.301	-0.085
	GSK3A	GSK-3α/β	GSK-3-alpha/beta	GSK-3-alpha/beta	1	-0.256	-1.836	0.442	-1.295	-0.092	-1.845	0.528	-0.203	-0.099	0.092	0.35	0.543	0.521	0.749	-0.094	0.663	-0.635	0.5
	AKT1	Akt	Akt	Akt	1	-1.331	-1.478	-0.369	-1.389	-0.092	-1.185	0.771	0.181	0.611	0.932	0.755	0.703	0.075	0.075	0.027	-0.192	-0.628	-0.027
	MTOR	mTOR	mTOR	mTOR_b	1	-1.096	-1.1	-0.356	-1.628	-0.374	-1.124	0.664	0.002	0.32	0.336	0.376	0.327	-0.002	-0.083	0.136	0.252	-0.036	0.587
	EGFR	EGFR (pTyr1068)	EGFR_pY1068	EGFR_pTyr1068_a	1	-1.013	-1.745	-0.145	-1.607	-0.232	-0.732	0.865	0.787	1.023	0.608	0.282	-0.623	0.033	-0.033	0.325	0.2	-0.049	0.287
	EGFR	EGFR (pTyr1173)	EGFR_pY1173	EGFR_pTyr1173_a	1	-1.062	-1.62	-0.309	-1.64	-0.622	-1.444	1.1	0.52	0.648	-0.343	0.437	0.112	0.13	-0.031	0.031	0.157	-0.22	0.134
	MAPK14	p38 MAPK (pThr180, pTyr182)	p38-MAPK_pT180,pY182	p38 MAPK_pThr180,pTyr182_c	1	-0.914	-1.625	0	-1.284	-0.401	-0.914	0.674	0.835	1.02	-0.158	0.516	0.102	-0.159	-0.008	0.363	0.06	0	0.133
	PARP1	PARP (cleaved)	PARP_cleaved	PARP_cleaved_b	1	-0.997	-0.892	-0.353	-1.06	0.073	-0.145	0.859	0.579	0.701	0.497	0.355	-0.038	-0.172	-0.08	0.038	0.262	-0.221	0.051
	MAPK14	p38 MAPK (pThr180, pTyr182)	p38-MAPK_pT180,pY182	p38 MAPK_pThr180,pTyr182_a	1	-0.983	-0.864	-0.794	-1.336	-0.197	-0.379	1.244	0.872	1.15	-0.761	-0.271	-0.392	0.252	0.341	0.455	0.197	0.344	0.439
	ERBB2	Her2	Her2	Her2_c	1	-0.698	-0.8	-0.488	-1.361	-1.227	-0.984	0.425	-0.022	0.279	-0.001	0.001	-0.043	0.51	0.303	0.529	0.835	0.327	0.838
	MTOR	mTOR (pSer2448)	mTOR_pS2448	mTOR_pSer2448_a	1	-0.785	-0.99	-0.461	-1.3	0.216	-0.679	0.346	-0.148	0.1	-0.556	-0.529	0.052	0.683	0.166	-0.052	0.784	0.814	0.496
	RPS6	S6 ribosomal protein	S6-ribosomal-protein	S6 ribosomal protein	1	0.044	-0.989	-0.461	-1.187	0.075	-0.479	0.066	-0.073	0.022	-0.209	-0.022	-0.187	0.502	0.948	0.262	0.487	-0.238	0.853
	RPS6	S6 ribosomal protein (pSer235, pSer236)	S6-ribosomal-protein_pS235,pS236	S6 ribosomal protein_pSer235,pSer236_a	1	-0.746	-0.374	-0.033	-1.136	0.096	-0.151	0.37	-0.072	0.033	-0.659	-0.703	-0.82	0.202	0.398	0.933	0.194	0.409	0.22
	RPS6	S6 ribosomal protein (pSer240, pSer244)	S6-ribosomal-protein_pS240,pS244	S6 ribosomal protein_pSer240,pSer244	1	-0.339	-0.643	0.21	-0.842	0.215	-0.451	0.274	0.068	0.151	-0.554	-0.54	-0.844	-0.068	0.299	0.131	0.239	-0.503	0.181
	MTOR	mTOR (pSer2448)	mTOR_pS2448	mTOR_pSer2448_b	1	-1.334	-0.454	-0.761	-1.705	-0.366	0.157	-0.009	0.237	0.388	0.158	0.083	-0.111	-0.607	-0.688	0.393	0.382	0.942	0.009
	RPS6KB1	p70 S6 kinase (pThr421, pSer424)	p70-S6-kinase_pT421,pS424	p70 S6 kinase_pThr421,pSer424_b	1	0.225	0.307	0.916	-1.497	-0.288	-0.709	0.391	0.027	0.099	-0.04	0.114	0.186	-0.076	-0.28	-0.049	-0.027	-0.625	0.057
	RB1	Rb	Rb	Rb_b	1	-0.89	-0.15	-0.016	-1.016	-0.261	-0.279	-0.738	-1.969	-1.788	0.44	0.456	0.46	0.123	0.016	0.022	0.278	0.035	0.355
	RB1	Rb (pSer807, pSer811)	Rb_pS807,pS811	Rb_pSer807,pSer811	1	0.02	-0.632	-0.107	-0.846	0.884	0.126	-1.053	-3.123	-1.89	0.546	0.388	0.014	0.718	-0.014	0.214	0.13	-0.366	-0.132
	RPS6KB1	p70 S6 kinase	p70-S6-kinase	p70 S6 kinase_a	1	1.332	1.551	2.107	-1.09	0.213	-0.032	-0.101	-0.433	-0.085	0.985	0.925	0.756	-0.476	0.032	0.309	-1.531	-1.526	-0.275
	ERBB2	Her2	Her2	Her2_d	2	-1.53	-2.433	-2.479	-1.705	-1.901	-2.389	-2.126	-2.327	-2.317	1.667	1.578	1.53	3.213	3.193	3.212	3.218	3.031	3.068
	AKT1	Akt (pSer473)	Akt_pS473	Akt_pSer473_a	2	-1.664	-1.768	-1.705	-1.288	-1.73	-1.828	1.756	1.54	1.757	2.006	1.667	1.832	0.842	0.5	0.957	-0.682	-0.5	-1.001
	AKT1	Akt	Akt	Akt	2	0.246	0.232	0.252	-0.415	-0.079	-0.326	-0.324	-0.641	-0.438	1.043	1.309	1.086	-0.731	-0.541	-0.776	0.128	0.079	0.082
	RB1	Rb	Rb	Rb_b	2	-0.086	-0.013	-0.003	-0.022	0.268	-0.031	-1.352	-1.431	-1.398	0.614	0.654	0.592	0.165	0.239	0.225	0.006	0.003	-0.019
	MAPK1	Erk1/2 (pThr202/Thr185, pTyr204/Tyr187)	Erk1/2_pT202/T185,pY204/Y187	Erk1/2_pThr202/Thr185,pTyr204/Tyr187_a	2	-1.168	-1.475	-1.507	0.463	0.753	0.544	0.822	0.735	0.839	-0.133	-0.066	-0.064	-0.758	-0.284	0.047	-0.047	0.163	0.538
	MAPK1	Erk1/2 (pThr202/Thr185, pTyr204/Tyr187)	Erk1/2_pT202/T185,pY204/Y187	Erk1/2_pThr202/Thr185,pTyr204/Tyr187_b	2	-0.392	-0.705	-0.527	0.73	0.737	0.598	0.259	0.007	0.274	-0.212	-0.691	-0.332	-0.282	0.029	0.339	-0.007	-0.073	0.446
	MAP2K1	MEK1/2 (pSer217, pSer221)	MEK1/2_pS217,pS221	MEK1/2_pSer217,pSer221	2	-1.045	-1.247	-1.137	1.075	1.301	1.152	0.028	-0.053	-0.028	0.376	0.212	0.195	-0.114	0.509	0.432	-0.335	-0.455	-0.291
	GSK3A	GSK-3α/β (pSer21/Ser9)	GSK-3-alpha/beta_pS21/S9	GSK-3-alpha/beta_pSer21/Ser9_b	2	-1.177	-1.245	-1.211	-1.619	-1.387	-1.481	0.5	0.406	0.506	0.694	0.396	0.48	0.211	0.055	0.351	-0.244	-0.18	-0.055
	GSK3B	GSK-3β	GSK-3-alpha/beta	GSK-3-beta	2	-0.175	-0.132	-0.057	-1.387	-1.257	-1.433	0.432	0.425	0.509	0.901	0.918	0.918	0.216	0.057	0.131	-0.091	-0.187	-0.149
	GSK3B	GSK-3β (pSer9)	GSK-3-alpha/beta_pS21/S9	GSK-3-beta_pSer9_b	2	-0.037	-0.25	-0.071	-1.452	-1.492	-1.598	0.782	0.537	0.806	1.28	0.762	1.06	0.327	0.037	0.485	-0.395	-0.536	-0.173
	RPS6KB1	p70 S6 kinase (pThr421, pSer424)	p70-S6-kinase_pT421,pS424	p70 S6 kinase_pThr421,pSer424_c	2	-0.14	-0.046	0.369	-0.796	-0.02	-0.371	0.479	0.354	0.608	1.324	0.947	1.034	-0.166	0.037	0.02	-0.164	-0.617	-0.361
	MAPK1	Erk1	Erk1/2	Erk1	2	-0.378	-0.16	-0.281	-0.777	-0.545	-0.768	0.01	-0.026	-0.02	0.614	0.575	0.554	-0.01	0.178	0.074	0.317	0.196	0.196
	MAPK1	Erk1/2	Erk1/2	Erk1/2	2	-0.486	-0.758	-0.498	-0.604	-1	-0.568	-0.028	-0.184	0.103	0.419	-0.022	0.457	0.718	0.516	0.725	0.407	0.022	0.395
	MAP2K1	MEK1	MEK1/2	MEK1	2	-0.655	-0.69	-0.7	-0.455	-0.3	-0.539	0.004	-0.114	0.014	-0.004	0.056	0.022	0.619	0.675	0.677	0.231	-0.009	0.21
	GSK3A	GSK-3α (pSer21)	GSK-3-alpha/beta_pS21/S9	GSK-3-alpha_pSer21	2	-0.954	-1.053	-0.948	-0.736	-0.851	-0.777	0.133	0.043	0.228	-0.042	-0.362	-0.176	0.114	0.302	0.205	0.228	0.042	0.207
	EGFR	EGFR (pTyr1173)	EGFR_pY1173	EGFR_pTyr1173_a	2	-0.483	-0.506	-0.555	-0.431	-0.343	-0.335	0.206	0.14	0.264	0.222	0.156	0.126	0.05	0.139	0.08	-0.05	-0.222	-0.185
	GSK3A	GSK-3α	GSK-3-alpha/beta	GSK-3-alpha	2	-0.745	-0.762	-0.6	-0.56	-0.362	-0.397	-0.027	-0.056	0.011	0.065	0.075	0.024	0.002	0.048	0.066	0.011	-0.002	0.058
	MTOR	mTOR (pSer2448)	mTOR_pS2448	mTOR_pSer2448_a	2	-0.994	-1.073	-0.793	-0.65	-0.404	-0.586	0.051	-0.024	0.087	0.054	-0.042	0.024	-0.165	0.115	0.026	0.22	0.198	0.293
	MTOR	mTOR	mTOR	mTOR_c	2	-0.621	-0.81	-0.66	-0.405	-0.419	-0.452	0.044	-0.127	0.033	0.23	0.085	0.206	-0.03	0.009	-0.009	0.525	0.268	0.445
	EGFR	EGFR (pTyr1173)	EGFR_pY1173	EGFR_pTyr1173_b	2	-0.95	-0.501	-0.679	-0.696	0.034	-0.738	-0.003	-0.004	0.067	-0.119	0.003	-0.142	0.131	0.389	0.111	0.407	0.749	0.209
	RPS6	S6 ribosomal protein	S6-ribosomal-protein	S6 ribosomal protein	2	-0.84	-0.473	-0.583	-1.041	-0.175	-0.746	0.064	0.231	0.195	-0.076	-0.064	-0.225	0.121	0.321	0.19	0.215	0.278	0.146
	RPS6	S6 ribosomal protein (pSer240, pSer244)	S6-ribosomal-protein_pS240,pS244	S6 ribosomal protein_pSer240,pSer244	2	-0.359	-0.1	-0.022	-0.616	-0.015	-0.294	0.348	0.366	0.462	-0.447	-0.463	-0.612	0.199	0.451	0.304	0.128	0.015	0.083
	MAPK14	p38 MAPK	p38-MAPK	p38 MAPK_c	2	-0.355	0.272	-0.37	-0.211	0.505	-0.245	-0.086	-0.019	-0.009	0.148	0.309	-0.021	0.082	0.364	0.053	0.009	0.092	-0.109
	PARP1	PARP (cleaved)	PARP_cleaved	PARP_cleaved_c	2	0.083	0.089	-0.349	0.326	0.037	-0.169	-0.056	-0.116	-0.061	0.521	0.508	0.4	-0.095	0.112	-0.109	0.092	-0.046	-0.037
	EGFR	EGFR (pTyr1068)	EGFR_pY1068	EGFR_pTyr1068_b	2	-0.957	-1.281	-1.158	-0.494	-0.71	-0.917	0.985	0.76	0.741	0.019	-0.267	-0.38	0.977	0.571	0.392	1.009	-0.019	0.246
	MAPK14	p38 MAPK (pThr180, pTyr182)	p38-MAPK_pT180,pY182	p38 MAPK_pThr180,pTyr182_a	2	-0.389	-0.595	-0.499	-0.308	-0.524	-0.808	0.893	0.784	0.874	0.024	-0.024	-0.071	0.773	0.812	0.773	0.247	-0.078	0.217
	MAPK14	p38 MAPK (pThr180, pTyr182)	p38-MAPK_pT180,pY182	p38 MAPK_pThr180,pTyr182_b	2	-0.318	-0.516	-0.674	0.026	-0.262	-0.32	1.162	0.999	0.99	0.104	-0.254	-0.192	0.18	0.412	0.112	0.152	-0.23	-0.026
	RPS6	S6 ribosomal protein (pSer235, pSer236)	S6-ribosomal-protein_pS235,pS236	S6 ribosomal protein_pSer235,pSer236_b	2	-1.127	-0.724	-0.633	-0.992	0.216	-0.75	0.213	0.02	0.129	-1.328	-1.125	-1.913	-0.02	0.681	0.269	0.15	0.244	0.124
	ERBB2	Her2 (pTyr1139)	Her2_pY1139	Her2_pTyr1139	2	-1.012	-1.73	-1.882	-0.72	-1.524	-0.632	0.424	0.08	0.128	-0.08	-0.544	-0.642	1.388	0.696	0.685	1.719	0.164	0.664
	RB1	Rb (pSer807, pSer811)	Rb_pS807,pS811	Rb_pSer807,pSer811	2	-0.162	-0.144	-0.196	0.214	0.293	0.144	-2.835	-2.869	-2.862	0.233	0.172	0.175	0.42	0.512	0.494	-0.654	-0.527	-0.53
	RPS6KB1	p70 S6 kinase	p70-S6-kinase	p70 S6 kinase_a	2	2.656	2.726	2.784	-0.162	-0.226	-0.325	-0.22	-0.303	-0.246	0.884	0.905	0.895	0.162	0.313	0.327	-0.442	-0.606	-0.546
	ERBB2	Her2	Her2	Her2_a	3	-1.544	-1.362	-1.185	-2.61	-1.917	-1.986	-3.769	-3.821	-3.666	2.577	2.966	1.185	4.45	4.774	4.742	5.349	5.333	5.297
	AKT1	Akt (pSer473)	Akt_pS473	Akt_pSer473_a	3	-1.858	-1.574	-1.767	-3.565	-2.99	-2.975	1.913	1.73	2.039	2.543	2.253	1.75	0.468	1.383	1.216	-1.067	-0.468	-1.164
	AKT1	Akt (pSer473)	Akt_pS473	Akt_pSer473_b	3	-0.557	-0.786	-0.908	-1.335	-1.515	-1.517	1.352	1.171	1.526	1.887	1.618	1.679	0.239	1.409	1.177	-0.454	-0.239	-0.68
	MAPK1	Erk1/2 (pThr202/Thr185, pTyr204/Tyr187)	Erk1/2_pT202/T185,pY204/Y187	Erk1/2_pThr202/Thr185,pTyr204/Tyr187_b	3	-1.46	-1.335	-1.321	1.552	2.395	2.056	0.1	-0.131	0.364	-1.148	-1.178	-2.546	-0.1	0.862	-0.456	0.314	0.721	1.433
	MAPK1	Erk1/2 (pThr202/Thr185, pTyr204/Tyr187)	Erk1/2_pT202/T185,pY204/Y187	Erk1/2_pThr202/Thr185,pTyr204/Tyr187_a	3	-1.48	-1.337	-1.353	0.339	0.969	0.678	0.555	0.505	0.614	-0.378	0	-0.71	-0.634	0	-1.145	-0.289	0.172	0.468
	MAP2K1	MEK1/2 (pSer217, pSer221)	MEK1/2_pS217,pS221	MEK1/2_pSer217,pSer221	3	-1.215	-0.782	-0.717	0.87	1.763	1.534	-0.171	-0.524	-0.467	-0.09	0.09	-1.562	0.291	0.636	0.357	0.101	-0.137	0.149
	MAPK14	p38 MAPK	p38-MAPK	p38 MAPK_a	3	-0.448	-0.11	-0.042	0.861	1.662	1.45	-0.4	-0.302	-0.226	0.118	0.424	-1.042	0.051	0.533	0.715	-0.092	-0.028	0.028
	ERBB2	Her2 (pTyr1139)	Her2_pY1139	Her2_pTyr1139	3	-0.484	-0.31	-0.269	-1.765	-1.611	-1.53	0.184	0.208	0.18	-0.288	-0.18	-0.674	0.853	1.101	1.805	2.284	1.17	1.573
	EGFR	EGFR (pTyr1068)	EGFR_pY1068	EGFR_pTyr1068_a	3	-0.138	-0.111	-0.121	-0.266	-0.3	-0.252	1.817	1.898	1.734	-0.016	-0.203	-0.018	0.399	0.454	0.716	0.319	0.016	0.133
	MAPK14	p38 MAPK (pThr180, pTyr182)	p38-MAPK_pT180,pY182	p38 MAPK_pThr180,pTyr182_a	3	-0.271	-0.404	-0.195	-0.525	-0.6	-0.461	1.579	1.428	1.701	-0.067	0.269	-1.63	0.067	0.536	0.52	0.272	-0.287	0.51
	MAP2K1	MEK1/2	MEK1/2	MEK1/2	3	-0.437	-0.356	-0.279	-0.48	0.351	0.06	-0.015	-0.043	0.041	0.056	0.411	-0.546	0.847	1.229	1.364	-0.044	-0.02	0.015
	EGFR	EGFR (pTyr1173)	EGFR_pY1173	EGFR_pTyr1173_a	3	-0.757	-0.43	-0.097	-1.446	-0.329	-0.334	0.005	0.033	0.135	-0.005	0.477	-1.464	-0.159	0.257	0.442	0.311	0.222	0.326
	GSK3A	GSK-3α/β (pSer21/Ser9)	GSK-3-alpha/beta_pS21/S9	GSK-3-alpha/beta_pSer21/Ser9_a	3	-0.859	-0.35	-0.097	-0.28	0.038	-0.142	-0.132	-0.208	-0.004	0.108	0.37	-1.522	0.004	0.697	0.872	0.746	0.756	1.065
	RPS6	S6 ribosomal protein	S6-ribosomal-protein	S6 ribosomal protein	3	-0.811	-0.557	-0.122	-1.69	-0.102	-0.448	0.365	0.241	0.485	-0.458	0.102	-2.447	-0.334	0.812	1.106	0.763	0.663	0.923
	AKT1	Akt	Akt	Akt	3	0.394	0.717	0.85	-0.992	0.044	-0.044	-0.651	-0.603	-0.489	1.082	1.546	-0.267	-0.923	-0.496	-0.256	0.761	0.497	0.563
	MAPK1	Erk1/2	Erk1/2	Erk1/2	3	-0.046	0.175	0.257	-1.877	-1.041	-1.105	-0.337	-0.312	-0.208	0.624	0.985	-0.654	-0.413	0.046	0.144	0.54	0.471	0.529
	GSK3B	GSK-3β	GSK-3-alpha/beta	GSK-3-beta	3	-0.062	0.276	0.345	-1.635	-0.699	-1.116	-0.307	-0.438	-0.384	0.295	0.43	-1.184	-0.272	0.062	0.164	0.143	0.106	0.155
	PARP1	PARP (cleaved)	PARP_cleaved	PARP_cleaved_a	3	-0.157	0.274	0.294	-0.978	-0.396	-0.452	-0.724	-0.64	-0.243	0.143	1.167	-1.475	-0.143	0.384	0.222	0.393	0.275	0.489
	RPS6KB1	p70 S6 kinase (pThr421, pSer424)	p70-S6-kinase_pT421,pS424	p70 S6 kinase_pThr421,pSer424_a	3	0.948	1.146	1.293	-1.035	-0.416	-0.319	0.091	0.009	0.128	-0.009	0.372	-0.862	-0.293	0.104	0.224	-0.157	-0.185	-0.061
	MTOR	mTOR	mTOR	mTOR_a	3	-0.009	-0.002	-0.013	-0.142	0.246	0.047	-0.154	-0.13	-0.112	0.002	0.335	-0.09	-0.109	0.062	0.194	0.598	0.552	0.564
	MTOR	mTOR (pSer2448)	mTOR_pS2448	mTOR_pSer2448_a	3	0.187	-0.012	-0.135	-0.365	-0.205	-0.093	-0.124	-0.103	0.012	0.101	0.268	-0.43	-0.127	0.189	0.238	0.585	0.469	0.619
	RB1	Rb	Rb	Rb_b	3	0.573	0.565	0.568	0.121	0.214	0.276	-0.412	-0.41	-0.433	0.395	0.437	0.325	-0.156	-0.121	-0.133	-0.204	-0.201	-0.3
	RB1	Rb	Rb	Rb_a	3	0.352	0.261	0.188	-0.174	-0.005	-0.198	-1.419	-1.68	-1.666	0.183	0.263	-0.459	0.072	0.325	0.198	-0.043	0.005	-0.01
	RB1	Rb (pSer807, pSer811)	Rb_pS807,pS811	Rb_pSer807,pSer811	3	0.027	0.314	0.444	-0.736	0.265	0.074	-1.579	-1.615	-1.581	-0.311	0.155	-1.647	0.294	0.757	0.911	-0.19	-0.027	-0.059
	RPS6	S6 ribosomal protein (pSer235, pSer236)	S6-ribosomal-protein_pS235,pS236	S6 ribosomal protein_pSer235,pSer236_a	3	-0.698	-0.409	0.088	-1.037	0.272	0.065	-0.079	-0.285	0.074	-1.855	-1.349	-4.047	-0.065	0.495	0.484	0.389	0.262	0.653
	RPS6	S6 ribosomal protein (pSer240, pSer244)	S6-ribosomal-protein_pS240,pS244	S6 ribosomal protein_pSer240,pSer244	3	-0.242	-0.027	0.237	-1.428	-0.269	-0.316	0.079	0.027	0.117	-1.214	-0.8	-2.457	-0.389	0.066	0.415	0.307	0.207	0.339
	RPS6KB1	p70 S6 kinase	p70-S6-kinase	p70 S6 kinase_b	3	2.872	3.179	3.271	-0.179	0.392	0.172	-0.515	-0.523	-0.336	0.119	0.7	-0.83	-0.135	0.238	0.229	-0.389	-0.438	-0.119
