# Supplementary material for: Integrative analysis of multi-platform reverse-phase protein array data for the pharmacodynamic assessment of response to targeted therapies
Source: Sci Rep. 2020 Dec 15;10:21985. doi: 10.1038/s41598-020-77335-0 (PMC7738515; doi:10.1038/s41598-020-77335-0)
Supplement: Supplementary file 6 — Supplementary Information [file 41598_2020_77335_MOESM6_ESM.xlsx]

## Sheet: Supplementary Table 5a
Supplementary Table 5. Hierarchically clustered integrated dataset from multi-platform RPPA analysis of six breast cancer cell lines. (a) Cluster analysis performed on the basis of Spearman rank correlation coefficient–based distance.
Dendrogram	Gene name	Antibody antigen	Antibody antigen class	Antibody identifier	Platform	Centred normalised intensity
						MCF7 rep. 1	MCF7 rep. 2	MCF7 rep. 3	MDA-MB-231 rep. 1	MDA-MB-231 rep. 2	MDA-MB-231 rep. 3	MDA-MB-453 rep. 1	MDA-MB-453 rep. 2	MDA-MB-453 rep. 3	MDA-MB-468 rep. 1	MDA-MB-468 rep. 2	MDA-MB-468 rep. 3	SKBR3 rep. 1	SKBR3 rep. 3	SKBR3 rep. 2	HCC1954 rep. 1	HCC1954 rep. 2	HCC1954 rep. 3
	MTOR	mTOR	mTOR	mTOR_b	1	-1.096	-1.1	-0.356	-1.628	-0.374	-1.124	0.336	0.376	0.327	0.664	0.002	0.32	0.252	0.587	-0.036	-0.002	-0.083	0.136
	GSK3A	GSK-3α/β (pSer21/Ser9)	GSK-3-alpha/beta_pS21/S9	GSK-3-alpha/beta_pSer21/Ser9_a	1	-1.245	-1.686	-0.661	-2.664	-1.825	-1.801	0.254	0.273	0.22	0.518	-0.067	0.106	-0.19	0.224	-0.598	0.305	0.067	0.067
	GSK3B	GSK-3β (pSer9)	GSK-3-alpha/beta_pS21/S9	GSK-3-beta_pSer9_a	1	0.026	-0.739	-0.06	-3.355	-1.551	-1.584	1.004	0.872	0.442	0.676	0.809	0.477	-0.923	0.063	-0.344	0.739	-0.026	-0.273
	GSK3B	GSK-3β	GSK-3-alpha/beta	GSK-3-beta	2	-0.175	-0.132	-0.057	-1.387	-1.257	-1.433	0.901	0.918	0.918	0.432	0.425	0.509	-0.091	-0.149	-0.187	0.216	0.057	0.131
	GSK3B	GSK-3β (pSer9)	GSK-3-alpha/beta_pS21/S9	GSK-3-beta_pSer9_b	2	-0.037	-0.25	-0.071	-1.452	-1.492	-1.598	1.28	0.762	1.06	0.782	0.537	0.806	-0.395	-0.173	-0.536	0.327	0.037	0.485
	GSK3A	GSK-3α/β (pSer21/Ser9)	GSK-3-alpha/beta_pS21/S9	GSK-3-alpha/beta_pSer21/Ser9_b	2	-1.177	-1.245	-1.211	-1.619	-1.387	-1.481	0.694	0.396	0.48	0.5	0.406	0.506	-0.244	-0.055	-0.18	0.211	0.055	0.351
	AKT1	Akt (pSer473)	Akt_pS473	Akt_pSer473_a	3	-1.858	-1.574	-1.767	-3.565	-2.99	-2.975	2.543	2.253	1.75	1.913	1.73	2.039	-1.067	-1.164	-0.468	0.468	1.383	1.216
	AKT1	Akt (pSer473)	Akt_pS473	Akt_pSer473_b	3	-0.557	-0.786	-0.908	-1.335	-1.515	-1.517	1.887	1.618	1.679	1.352	1.171	1.526	-0.454	-0.68	-0.239	0.239	1.409	1.177
	AKT1	Akt (pSer473)	Akt_pS473	Akt_pSer473_a	2	-1.664	-1.768	-1.705	-1.288	-1.73	-1.828	2.006	1.667	1.832	1.756	1.54	1.757	-0.682	-1.001	-0.5	0.842	0.5	0.957
	EGFR	EGFR (pTyr1173)	EGFR_pY1173	EGFR_pTyr1173_a	2	-0.483	-0.506	-0.555	-0.431	-0.343	-0.335	0.222	0.156	0.126	0.206	0.14	0.264	-0.05	-0.185	-0.222	0.05	0.139	0.08
	AKT1	Akt	Akt	Akt	1	-1.331	-1.478	-0.369	-1.389	-0.092	-1.185	0.932	0.755	0.703	0.771	0.181	0.611	-0.192	-0.027	-0.628	0.075	0.075	0.027
	AKT1	Akt (pSer473)	Akt_pS473	Akt_pSer473_a	1	-1.29	-1.793	-0.794	-2.168	-1.778	-1.902	0.306	0.384	0.834	1.188	0.685	0.72	-0.378	-0.441	-0.306	0.552	0.318	0.777
	RPS6KB1	p70 S6 kinase (pThr421, pSer424)	p70-S6-kinase_pT421,pS424	p70 S6 kinase_pThr421,pSer424_c	2	-0.14	-0.046	0.369	-0.796	-0.02	-0.371	1.324	0.947	1.034	0.479	0.354	0.608	-0.164	-0.361	-0.617	-0.166	0.037	0.02
	MAPK1	Erk1/2 (pThr202/Thr185, pTyr204/Tyr187)	Erk1/2_pT202/T185,pY204/Y187	Erk1/2_pThr202/Thr185,pTyr204/Tyr187_a	1	-0.943	-3.032	-0.096	-0.324	0.77	-0.112	-0.095	0.347	0.128	0.582	0.212	0.298	0.14	0.975	-0.506	-0.072	-0.094	0.072
	MAPK14	p38 MAPK (pThr180, pTyr182)	p38-MAPK_pT180,pY182	p38 MAPK_pThr180,pTyr182_c	1	-0.914	-1.625	0	-1.284	-0.401	-0.914	-0.158	0.516	0.102	0.674	0.835	1.02	0.06	0.133	0	-0.159	-0.008	0.363
	EGFR	EGFR (pTyr1173)	EGFR_pY1173	EGFR_pTyr1173_a	1	-1.062	-1.62	-0.309	-1.64	-0.622	-1.444	-0.343	0.437	0.112	1.1	0.52	0.648	0.157	0.134	-0.22	0.13	-0.031	0.031
	EGFR	EGFR (pTyr1068)	EGFR_pY1068	EGFR_pTyr1068_a	1	-1.013	-1.745	-0.145	-1.607	-0.232	-0.732	0.608	0.282	-0.623	0.865	0.787	1.023	0.2	0.287	-0.049	0.033	-0.033	0.325
	PARP1	PARP (cleaved)	PARP_cleaved	PARP_cleaved_b	1	-0.997	-0.892	-0.353	-1.06	0.073	-0.145	0.497	0.355	-0.038	0.859	0.579	0.701	0.262	0.051	-0.221	-0.172	-0.08	0.038
	MAPK14	p38 MAPK (pThr180, pTyr182)	p38-MAPK_pT180,pY182	p38 MAPK_pThr180,pTyr182_a	1	-0.983	-0.864	-0.794	-1.336	-0.197	-0.379	-0.761	-0.271	-0.392	1.244	0.872	1.15	0.197	0.439	0.344	0.252	0.341	0.455
	RPS6	S6 ribosomal protein (pSer240, pSer244)	S6-ribosomal-protein_pS240,pS244	S6 ribosomal protein_pSer240,pSer244	2	-0.359	-0.1	-0.022	-0.616	-0.015	-0.294	-0.447	-0.463	-0.612	0.348	0.366	0.462	0.128	0.083	0.015	0.199	0.451	0.304
	EGFR	EGFR (pTyr1068)	EGFR_pY1068	EGFR_pTyr1068_a	3	-0.138	-0.111	-0.121	-0.266	-0.3	-0.252	-0.016	-0.203	-0.018	1.817	1.898	1.734	0.319	0.133	0.016	0.399	0.454	0.716
	EGFR	EGFR (pTyr1068)	EGFR_pY1068	EGFR_pTyr1068_b	2	-0.957	-1.281	-1.158	-0.494	-0.71	-0.917	0.019	-0.267	-0.38	0.985	0.76	0.741	1.009	0.246	-0.019	0.977	0.571	0.392
	MAPK14	p38 MAPK (pThr180, pTyr182)	p38-MAPK_pT180,pY182	p38 MAPK_pThr180,pTyr182_a	2	-0.389	-0.595	-0.499	-0.308	-0.524	-0.808	0.024	-0.024	-0.071	0.893	0.784	0.874	0.247	0.217	-0.078	0.773	0.812	0.773
	MAPK14	p38 MAPK (pThr180, pTyr182)	p38-MAPK_pT180,pY182	p38 MAPK_pThr180,pTyr182_b	2	-0.318	-0.516	-0.674	0.026	-0.262	-0.32	0.104	-0.254	-0.192	1.162	0.999	0.99	0.152	-0.026	-0.23	0.18	0.412	0.112
	MAPK14	p38 MAPK (pThr180, pTyr182)	p38-MAPK_pT180,pY182	p38 MAPK_pThr180,pTyr182_a	3	-0.271	-0.404	-0.195	-0.525	-0.6	-0.461	-0.067	0.269	-1.63	1.579	1.428	1.701	0.272	0.51	-0.287	0.067	0.536	0.52
	MTOR	mTOR (pSer2448)	mTOR_pS2448	mTOR_pSer2448_b	1	-1.334	-0.454	-0.761	-1.705	-0.366	0.157	0.158	0.083	-0.111	-0.009	0.237	0.388	0.382	0.009	0.942	-0.607	-0.688	0.393
	MAPK1	Erk1/2	Erk1/2	Erk1/2	1	-0.821	-0.95	-0.944	-2.925	-3.033	-1.381	0.35	0.219	0.1	0.16	-1.808	-0.392	0.448	0.481	-0.029	0.283	0.029	0.274
	MAPK1	Erk1	Erk1/2	Erk1	2	-0.378	-0.16	-0.281	-0.777	-0.545	-0.768	0.614	0.575	0.554	0.01	-0.026	-0.02	0.317	0.196	0.196	-0.01	0.178	0.074
	GSK3A	GSK-3α	GSK-3-alpha/beta	GSK-3-alpha	2	-0.745	-0.762	-0.6	-0.56	-0.362	-0.397	0.065	0.075	0.024	-0.027	-0.056	0.011	0.011	0.058	-0.002	0.002	0.048	0.066
	MTOR	mTOR	mTOR	mTOR_c	2	-0.621	-0.81	-0.66	-0.405	-0.419	-0.452	0.23	0.085	0.206	0.044	-0.127	0.033	0.525	0.445	0.268	-0.03	0.009	-0.009
	MTOR	mTOR (pSer2448)	mTOR_pS2448	mTOR_pSer2448_a	2	-0.994	-1.073	-0.793	-0.65	-0.404	-0.586	0.054	-0.042	0.024	0.051	-0.024	0.087	0.22	0.293	0.198	-0.165	0.115	0.026
	MAPK1	Erk1/2	Erk1/2	Erk1/2	2	-0.486	-0.758	-0.498	-0.604	-1	-0.568	0.419	-0.022	0.457	-0.028	-0.184	0.103	0.407	0.395	0.022	0.718	0.516	0.725
	MAP2K1	MEK1	MEK1/2	MEK1	2	-0.655	-0.69	-0.7	-0.455	-0.3	-0.539	-0.004	0.056	0.022	0.004	-0.114	0.014	0.231	0.21	-0.009	0.619	0.675	0.677
	ERBB2	Her2	Her2	Her2_d	2	-1.53	-2.433	-2.479	-1.705	-1.901	-2.389	1.667	1.578	1.53	-2.126	-2.327	-2.317	3.218	3.068	3.031	3.213	3.193	3.212
	ERBB2	Her2	Her2	Her2_a	3	-1.544	-1.362	-1.185	-2.61	-1.917	-1.986	2.577	2.966	1.185	-3.769	-3.821	-3.666	5.349	5.297	5.333	4.45	4.774	4.742
	ERBB2	Her2	Her2	Her2_b	1	-1.37	-0.604	-1.013	-1.374	-0.91	-0.523	0.849	0.807	0.523	-0.748	-0.873	-0.734	1.68	1.755	2.106	1.543	2.07	2.114
	MTOR	mTOR (pSer2448)	mTOR_pS2448	mTOR_pSer2448_a	1	-0.785	-0.99	-0.461	-1.3	0.216	-0.679	-0.556	-0.529	0.052	0.346	-0.148	0.1	0.784	0.496	0.814	0.683	0.166	-0.052
	ERBB2	Her2 (pTyr1139)	Her2_pY1139	Her2_pTyr1139	3	-0.484	-0.31	-0.269	-1.765	-1.611	-1.53	-0.288	-0.18	-0.674	0.184	0.208	0.18	2.284	1.573	1.17	0.853	1.101	1.805
	ERBB2	Her2	Her2	Her2_c	1	-0.698	-0.8	-0.488	-1.361	-1.227	-0.984	-0.001	0.001	-0.043	0.425	-0.022	0.279	0.835	0.838	0.327	0.51	0.303	0.529
	ERBB2	Her2 (pTyr1139)	Her2_pY1139	Her2_pTyr1139	1	-1.229	-1.939	-1.335	-1.872	-1.621	-1.184	-0.756	-0.517	-0.419	0.708	0.419	0.471	1.517	1.209	0.485	1.285	0.804	0.792
	ERBB2	Her2 (pTyr1139)	Her2_pY1139	Her2_pTyr1139	2	-1.012	-1.73	-1.882	-0.72	-1.524	-0.632	-0.08	-0.544	-0.642	0.424	0.08	0.128	1.719	0.664	0.164	1.388	0.696	0.685
	GSK3A	GSK-3α (pSer21)	GSK-3-alpha/beta_pS21/S9	GSK-3-alpha_pSer21	2	-0.954	-1.053	-0.948	-0.736	-0.851	-0.777	-0.042	-0.362	-0.176	0.133	0.043	0.228	0.228	0.207	0.042	0.114	0.302	0.205
	EGFR	EGFR (pTyr1173)	EGFR_pY1173	EGFR_pTyr1173_b	2	-0.95	-0.501	-0.679	-0.696	0.034	-0.738	-0.119	0.003	-0.142	-0.003	-0.004	0.067	0.407	0.209	0.749	0.131	0.389	0.111
	RPS6	S6 ribosomal protein	S6-ribosomal-protein	S6 ribosomal protein	2	-0.84	-0.473	-0.583	-1.041	-0.175	-0.746	-0.076	-0.064	-0.225	0.064	0.231	0.195	0.215	0.146	0.278	0.121	0.321	0.19
	RPS6	S6 ribosomal protein	S6-ribosomal-protein	S6 ribosomal protein	3	-0.811	-0.557	-0.122	-1.69	-0.102	-0.448	-0.458	0.102	-2.447	0.365	0.241	0.485	0.763	0.923	0.663	-0.334	0.812	1.106
	EGFR	EGFR (pTyr1173)	EGFR_pY1173	EGFR_pTyr1173_a	3	-0.757	-0.43	-0.097	-1.446	-0.329	-0.334	-0.005	0.477	-1.464	0.005	0.033	0.135	0.311	0.326	0.222	-0.159	0.257	0.442
	GSK3A	GSK-3α/β (pSer21/Ser9)	GSK-3-alpha/beta_pS21/S9	GSK-3-alpha/beta_pSer21/Ser9_a	3	-0.859	-0.35	-0.097	-0.28	0.038	-0.142	0.108	0.37	-1.522	-0.132	-0.208	-0.004	0.746	1.065	0.756	0.004	0.697	0.872
	RPS6	S6 ribosomal protein	S6-ribosomal-protein	S6 ribosomal protein	1	0.044	-0.989	-0.461	-1.187	0.075	-0.479	-0.209	-0.022	-0.187	0.066	-0.073	0.022	0.487	0.853	-0.238	0.502	0.948	0.262
	GSK3A	GSK-3α/β	GSK-3-alpha/beta	GSK-3-alpha/beta	1	-0.256	-1.836	0.442	-1.295	-0.092	-1.845	0.092	0.35	0.543	0.528	-0.203	-0.099	0.663	0.5	-0.635	0.521	0.749	-0.094
	RPS6	S6 ribosomal protein (pSer240, pSer244)	S6-ribosomal-protein_pS240,pS244	S6 ribosomal protein_pSer240,pSer244	1	-0.339	-0.643	0.21	-0.842	0.215	-0.451	-0.554	-0.54	-0.844	0.274	0.068	0.151	0.239	0.181	-0.503	-0.068	0.299	0.131
	RPS6	S6 ribosomal protein (pSer235, pSer236)	S6-ribosomal-protein_pS235,pS236	S6 ribosomal protein_pSer235,pSer236_a	1	-0.746	-0.374	-0.033	-1.136	0.096	-0.151	-0.659	-0.703	-0.82	0.37	-0.072	0.033	0.194	0.22	0.409	0.202	0.398	0.933
	RPS6	S6 ribosomal protein (pSer235, pSer236)	S6-ribosomal-protein_pS235,pS236	S6 ribosomal protein_pSer235,pSer236_b	2	-1.127	-0.724	-0.633	-0.992	0.216	-0.75	-1.328	-1.125	-1.913	0.213	0.02	0.129	0.15	0.124	0.244	-0.02	0.681	0.269
	RPS6	S6 ribosomal protein (pSer235, pSer236)	S6-ribosomal-protein_pS235,pS236	S6 ribosomal protein_pSer235,pSer236_a	3	-0.698	-0.409	0.088	-1.037	0.272	0.065	-1.855	-1.349	-4.047	-0.079	-0.285	0.074	0.389	0.653	0.262	-0.065	0.495	0.484
	RPS6	S6 ribosomal protein (pSer240, pSer244)	S6-ribosomal-protein_pS240,pS244	S6 ribosomal protein_pSer240,pSer244	3	-0.242	-0.027	0.237	-1.428	-0.269	-0.316	-1.214	-0.8	-2.457	0.079	0.027	0.117	0.307	0.339	0.207	-0.389	0.066	0.415
	PARP1	PARP (cleaved)	PARP_cleaved	PARP_cleaved_c	2	0.083	0.089	-0.349	0.326	0.037	-0.169	0.521	0.508	0.4	-0.056	-0.116	-0.061	0.092	-0.037	-0.046	-0.095	0.112	-0.109
	RB1	Rb (pSer807, pSer811)	Rb_pS807,pS811	Rb_pSer807,pSer811	2	-0.162	-0.144	-0.196	0.214	0.293	0.144	0.233	0.172	0.175	-2.835	-2.869	-2.862	-0.654	-0.53	-0.527	0.42	0.512	0.494
	RB1	Rb (pSer807, pSer811)	Rb_pS807,pS811	Rb_pSer807,pSer811	1	0.02	-0.632	-0.107	-0.846	0.884	0.126	0.546	0.388	0.014	-1.053	-3.123	-1.89	0.13	-0.132	-0.366	0.718	-0.014	0.214
	RB1	Rb	Rb	Rb_b	2	-0.086	-0.013	-0.003	-0.022	0.268	-0.031	0.614	0.654	0.592	-1.352	-1.431	-1.398	0.006	-0.019	0.003	0.165	0.239	0.225
	RB1	Rb	Rb	Rb_b	1	-0.89	-0.15	-0.016	-1.016	-0.261	-0.279	0.44	0.456	0.46	-0.738	-1.969	-1.788	0.278	0.355	0.035	0.123	0.016	0.022
	MAPK14	p38 MAPK	p38-MAPK	p38 MAPK_c	2	-0.355	0.272	-0.37	-0.211	0.505	-0.245	0.148	0.309	-0.021	-0.086	-0.019	-0.009	0.009	-0.109	0.092	0.082	0.364	0.053
	MAPK14	p38 MAPK	p38-MAPK	p38 MAPK_b	1	-1.092	-1.517	-0.205	-1.391	0.411	-0.206	0.491	0.403	-0.022	-0.229	-0.003	0.053	0.115	0.186	-0.57	0.331	0.003	0.386
	MAP2K1	MEK1/2	MEK1/2	MEK1/2	1	-0.958	-0.246	-0.491	-1.239	0.008	-0.029	0.495	0.483	0.327	0.543	-0.058	0.18	-0.008	-0.085	-0.301	1.255	1.342	1.265
	MAP2K1	MEK1/2	MEK1/2	MEK1/2	3	-0.437	-0.356	-0.279	-0.48	0.351	0.06	0.056	0.411	-0.546	-0.015	-0.043	0.041	-0.044	0.015	-0.02	0.847	1.229	1.364
	MAP2K1	MEK1/2 (pSer217, pSer221)	MEK1/2_pS217,pS221	MEK1/2_pSer217,pSer221	1	-1.223	-1.432	-0.592	-0.087	0.879	0.589	0.33	0.101	0.092	0.087	-0.181	-0.201	-0.164	0.103	-0.359	-0.499	0.109	0.305
	MAP2K1	MEK1/2 (pSer217, pSer221)	MEK1/2_pS217,pS221	MEK1/2_pSer217,pSer221	2	-1.045	-1.247	-1.137	1.075	1.301	1.152	0.376	0.212	0.195	0.028	-0.053	-0.028	-0.335	-0.291	-0.455	-0.114	0.509	0.432
	MAP2K1	MEK1/2 (pSer217, pSer221)	MEK1/2_pS217,pS221	MEK1/2_pSer217,pSer221	3	-1.215	-0.782	-0.717	0.87	1.763	1.534	-0.09	0.09	-1.562	-0.171	-0.524	-0.467	0.101	0.149	-0.137	0.291	0.636	0.357
	MAPK14	p38 MAPK	p38-MAPK	p38 MAPK_a	3	-0.448	-0.11	-0.042	0.861	1.662	1.45	0.118	0.424	-1.042	-0.4	-0.302	-0.226	-0.092	0.028	-0.028	0.051	0.533	0.715
	MAPK1	Erk1/2 (pThr202/Thr185, pTyr204/Tyr187)	Erk1/2_pT202/T185,pY204/Y187	Erk1/2_pThr202/Thr185,pTyr204/Tyr187_a	3	-1.48	-1.337	-1.353	0.339	0.969	0.678	-0.378	0	-0.71	0.555	0.505	0.614	-0.289	0.468	0.172	-0.634	0	-1.145
	MAPK1	Erk1/2 (pThr202/Thr185, pTyr204/Tyr187)	Erk1/2_pT202/T185,pY204/Y187	Erk1/2_pThr202/Thr185,pTyr204/Tyr187_a	2	-1.168	-1.475	-1.507	0.463	0.753	0.544	-0.133	-0.066	-0.064	0.822	0.735	0.839	-0.047	0.538	0.163	-0.758	-0.284	0.047
	MAPK1	Erk1/2 (pThr202/Thr185, pTyr204/Tyr187)	Erk1/2_pT202/T185,pY204/Y187	Erk1/2_pThr202/Thr185,pTyr204/Tyr187_b	3	-1.46	-1.335	-1.321	1.552	2.395	2.056	-1.148	-1.178	-2.546	0.1	-0.131	0.364	0.314	1.433	0.721	-0.1	0.862	-0.456
	MAPK1	Erk1/2 (pThr202/Thr185, pTyr204/Tyr187)	Erk1/2_pT202/T185,pY204/Y187	Erk1/2_pThr202/Thr185,pTyr204/Tyr187_b	2	-0.392	-0.705	-0.527	0.73	0.737	0.598	-0.212	-0.691	-0.332	0.259	0.007	0.274	-0.007	0.446	-0.073	-0.282	0.029	0.339
	MAPK1	Erk1/2 (pThr202/Thr185, pTyr204/Tyr187)	Erk1/2_pT202/T185,pY204/Y187	Erk1/2_pThr202/Thr185,pTyr204/Tyr187_b	1	-1.954	-1.705	-1.293	-0.335	1.363	0.364	-0.65	-0.765	-0.87	0.284	-0.11	0.11	0.142	0.754	0.54	-0.419	0.222	0.307
	MAPK1	Erk1/2	Erk1/2	Erk1/2	3	-0.046	0.175	0.257	-1.877	-1.041	-1.105	0.624	0.985	-0.654	-0.337	-0.312	-0.208	0.54	0.529	0.471	-0.413	0.046	0.144
	GSK3B	GSK-3β	GSK-3-alpha/beta	GSK-3-beta	3	-0.062	0.276	0.345	-1.635	-0.699	-1.116	0.295	0.43	-1.184	-0.307	-0.438	-0.384	0.143	0.155	0.106	-0.272	0.062	0.164
	PARP1	PARP (cleaved)	PARP_cleaved	PARP_cleaved_a	3	-0.157	0.274	0.294	-0.978	-0.396	-0.452	0.143	1.167	-1.475	-0.724	-0.64	-0.243	0.393	0.489	0.275	-0.143	0.384	0.222
	MTOR	mTOR	mTOR	mTOR_a	3	-0.009	-0.002	-0.013	-0.142	0.246	0.047	0.002	0.335	-0.09	-0.154	-0.13	-0.112	0.598	0.564	0.552	-0.109	0.062	0.194
	MTOR	mTOR (pSer2448)	mTOR_pS2448	mTOR_pSer2448_a	3	0.187	-0.012	-0.135	-0.365	-0.205	-0.093	0.101	0.268	-0.43	-0.124	-0.103	0.012	0.585	0.619	0.469	-0.127	0.189	0.238
	AKT1	Akt	Akt	Akt	3	0.394	0.717	0.85	-0.992	0.044	-0.044	1.082	1.546	-0.267	-0.651	-0.603	-0.489	0.761	0.563	0.497	-0.923	-0.496	-0.256
	AKT1	Akt	Akt	Akt	2	0.246	0.232	0.252	-0.415	-0.079	-0.326	1.043	1.309	1.086	-0.324	-0.641	-0.438	0.128	0.082	0.079	-0.731	-0.541	-0.776
	RB1	Rb (pSer807, pSer811)	Rb_pS807,pS811	Rb_pSer807,pSer811	3	0.027	0.314	0.444	-0.736	0.265	0.074	-0.311	0.155	-1.647	-1.579	-1.615	-1.581	-0.19	-0.059	-0.027	0.294	0.757	0.911
	RB1	Rb	Rb	Rb_a	3	0.352	0.261	0.188	-0.174	-0.005	-0.198	0.183	0.263	-0.459	-1.419	-1.68	-1.666	-0.043	-0.01	0.005	0.072	0.325	0.198
	RPS6KB1	p70 S6 kinase	p70-S6-kinase	p70 S6 kinase_b	3	2.872	3.179	3.271	-0.179	0.392	0.172	0.119	0.7	-0.83	-0.515	-0.523	-0.336	-0.389	-0.119	-0.438	-0.135	0.238	0.229
	RB1	Rb	Rb	Rb_b	3	0.573	0.565	0.568	0.121	0.214	0.276	0.395	0.437	0.325	-0.412	-0.41	-0.433	-0.204	-0.3	-0.201	-0.156	-0.121	-0.133
	RPS6KB1	p70 S6 kinase	p70-S6-kinase	p70 S6 kinase_a	2	2.656	2.726	2.784	-0.162	-0.226	-0.325	0.884	0.905	0.895	-0.22	-0.303	-0.246	-0.442	-0.546	-0.606	0.162	0.313	0.327
	RPS6KB1	p70 S6 kinase	p70-S6-kinase	p70 S6 kinase_a	1	1.332	1.551	2.107	-1.09	0.213	-0.032	0.985	0.925	0.756	-0.101	-0.433	-0.085	-1.531	-0.275	-1.526	-0.476	0.032	0.309
	RPS6KB1	p70 S6 kinase (pThr421, pSer424)	p70-S6-kinase_pT421,pS424	p70 S6 kinase_pThr421,pSer424_a	3	0.948	1.146	1.293	-1.035	-0.416	-0.319	-0.009	0.372	-0.862	0.091	0.009	0.128	-0.157	-0.061	-0.185	-0.293	0.104	0.224
	RPS6KB1	p70 S6 kinase (pThr421, pSer424)	p70-S6-kinase_pT421,pS424	p70 S6 kinase_pThr421,pSer424_b	1	0.225	0.307	0.916	-1.497	-0.288	-0.709	-0.04	0.114	0.186	0.391	0.027	0.099	-0.027	0.057	-0.625	-0.076	-0.28	-0.049

## Sheet: Supplementary Table 5b
Supplementary Table 5. Hierarchically clustered integrated dataset from multi-platform RPPA analysis of six breast cancer cell lines. (b) Cluster analysis performed on the basis of Euclidean distance.
Dendrogram	Gene name	Antibody antigen	Antibody antigen class	Antibody identifier	Platform	Centred normalised intensity
						MCF7 rep. 2	MCF7 rep. 1	MCF7 rep. 3	MDA-MB-231 rep. 1	MDA-MB-231 rep. 2	MDA-MB-231 rep. 3	MDA-MB-468 rep. 3	MDA-MB-468 rep. 1	MDA-MB-468 rep. 2	MDA-MB-453 rep. 3	MDA-MB-453 rep. 2	MDA-MB-453 rep. 1	HCC1954 rep. 1	HCC1954 rep. 2	HCC1954 rep. 3	SKBR3 rep. 2	SKBR3 rep. 1	SKBR3 rep. 3
	AKT1	Akt (pSer473)	Akt_pS473	Akt_pSer473_a	3	-1.574	-1.858	-1.767	-3.565	-2.99	-2.975	2.039	1.913	1.73	1.75	2.253	2.543	0.468	1.383	1.216	-0.468	-1.067	-1.164
	AKT1	Akt (pSer473)	Akt_pS473	Akt_pSer473_b	3	-0.786	-0.557	-0.908	-1.335	-1.515	-1.517	1.526	1.352	1.171	1.679	1.618	1.887	0.239	1.409	1.177	-0.239	-0.454	-0.68
	AKT1	Akt (pSer473)	Akt_pS473	Akt_pSer473_a	2	-1.768	-1.664	-1.705	-1.288	-1.73	-1.828	1.757	1.756	1.54	1.832	1.667	2.006	0.842	0.5	0.957	-0.5	-0.682	-1.001
	RPS6KB1	p70 S6 kinase	p70-S6-kinase	p70 S6 kinase_b	3	3.179	2.872	3.271	-0.179	0.392	0.172	-0.336	-0.515	-0.523	-0.83	0.7	0.119	-0.135	0.238	0.229	-0.438	-0.389	-0.119
	RPS6KB1	p70 S6 kinase	p70-S6-kinase	p70 S6 kinase_a	2	2.726	2.656	2.784	-0.162	-0.226	-0.325	-0.246	-0.22	-0.303	0.895	0.905	0.884	0.162	0.313	0.327	-0.606	-0.442	-0.546
	RPS6KB1	p70 S6 kinase	p70-S6-kinase	p70 S6 kinase_a	1	1.551	1.332	2.107	-1.09	0.213	-0.032	-0.085	-0.101	-0.433	0.756	0.925	0.985	-0.476	0.032	0.309	-1.526	-1.531	-0.275
	MAPK1	Erk1/2 (pThr202/Thr185, pTyr204/Tyr187)	Erk1/2_pT202/T185,pY204/Y187	Erk1/2_pThr202/Thr185,pTyr204/Tyr187_b	3	-1.335	-1.46	-1.321	1.552	2.395	2.056	0.364	0.1	-0.131	-2.546	-1.178	-1.148	-0.1	0.862	-0.456	0.721	0.314	1.433
	RB1	Rb (pSer807, pSer811)	Rb_pS807,pS811	Rb_pSer807,pSer811	2	-0.144	-0.162	-0.196	0.214	0.293	0.144	-2.862	-2.835	-2.869	0.175	0.172	0.233	0.42	0.512	0.494	-0.527	-0.654	-0.53
	RB1	Rb (pSer807, pSer811)	Rb_pS807,pS811	Rb_pSer807,pSer811	3	0.314	0.027	0.444	-0.736	0.265	0.074	-1.581	-1.579	-1.615	-1.647	0.155	-0.311	0.294	0.757	0.911	-0.027	-0.19	-0.059
	RB1	Rb (pSer807, pSer811)	Rb_pS807,pS811	Rb_pSer807,pSer811	1	-0.632	0.02	-0.107	-0.846	0.884	0.126	-1.89	-1.053	-3.123	0.014	0.388	0.546	0.718	-0.014	0.214	-0.366	0.13	-0.132
	RB1	Rb	Rb	Rb_b	1	-0.15	-0.89	-0.016	-1.016	-0.261	-0.279	-1.788	-0.738	-1.969	0.46	0.456	0.44	0.123	0.016	0.022	0.035	0.278	0.355
	RB1	Rb	Rb	Rb_b	2	-0.013	-0.086	-0.003	-0.022	0.268	-0.031	-1.398	-1.352	-1.431	0.592	0.654	0.614	0.165	0.239	0.225	0.003	0.006	-0.019
	RB1	Rb	Rb	Rb_a	3	0.261	0.352	0.188	-0.174	-0.005	-0.198	-1.666	-1.419	-1.68	-0.459	0.263	0.183	0.072	0.325	0.198	0.005	-0.043	-0.01
	RPS6	S6 ribosomal protein (pSer235, pSer236)	S6-ribosomal-protein_pS235,pS236	S6 ribosomal protein_pSer235,pSer236_a	3	-0.409	-0.698	0.088	-1.037	0.272	0.065	0.074	-0.079	-0.285	-4.047	-1.349	-1.855	-0.065	0.495	0.484	0.262	0.389	0.653
	RPS6	S6 ribosomal protein (pSer240, pSer244)	S6-ribosomal-protein_pS240,pS244	S6 ribosomal protein_pSer240,pSer244	3	-0.027	-0.242	0.237	-1.428	-0.269	-0.316	0.117	0.079	0.027	-2.457	-0.8	-1.214	-0.389	0.066	0.415	0.207	0.307	0.339
	RPS6	S6 ribosomal protein (pSer235, pSer236)	S6-ribosomal-protein_pS235,pS236	S6 ribosomal protein_pSer235,pSer236_b	2	-0.724	-1.127	-0.633	-0.992	0.216	-0.75	0.129	0.213	0.02	-1.913	-1.125	-1.328	-0.02	0.681	0.269	0.244	0.15	0.124
	RPS6	S6 ribosomal protein	S6-ribosomal-protein	S6 ribosomal protein	3	-0.557	-0.811	-0.122	-1.69	-0.102	-0.448	0.485	0.365	0.241	-2.447	0.102	-0.458	-0.334	0.812	1.106	0.663	0.763	0.923
	GSK3A	GSK-3α/β (pSer21/Ser9)	GSK-3-alpha/beta_pS21/S9	GSK-3-alpha/beta_pSer21/Ser9_a	3	-0.35	-0.859	-0.097	-0.28	0.038	-0.142	-0.004	-0.132	-0.208	-1.522	0.37	0.108	0.004	0.697	0.872	0.756	0.746	1.065
	EGFR	EGFR (pTyr1173)	EGFR_pY1173	EGFR_pTyr1173_a	3	-0.43	-0.757	-0.097	-1.446	-0.329	-0.334	0.135	0.005	0.033	-1.464	0.477	-0.005	-0.159	0.257	0.442	0.222	0.311	0.326
	EGFR	EGFR (pTyr1068)	EGFR_pY1068	EGFR_pTyr1068_a	3	-0.111	-0.138	-0.121	-0.266	-0.3	-0.252	1.734	1.817	1.898	-0.018	-0.203	-0.016	0.399	0.454	0.716	0.016	0.319	0.133
	MAPK14	p38 MAPK (pThr180, pTyr182)	p38-MAPK_pT180,pY182	p38 MAPK_pThr180,pTyr182_a	3	-0.404	-0.271	-0.195	-0.525	-0.6	-0.461	1.701	1.579	1.428	-1.63	0.269	-0.067	0.067	0.536	0.52	-0.287	0.272	0.51
	PARP1	PARP (cleaved)	PARP_cleaved	PARP_cleaved_a	3	0.274	-0.157	0.294	-0.978	-0.396	-0.452	-0.243	-0.724	-0.64	-1.475	1.167	0.143	-0.143	0.384	0.222	0.275	0.393	0.489
	GSK3B	GSK-3β	GSK-3-alpha/beta	GSK-3-beta	3	0.276	-0.062	0.345	-1.635	-0.699	-1.116	-0.384	-0.307	-0.438	-1.184	0.43	0.295	-0.272	0.062	0.164	0.106	0.143	0.155
	MAPK1	Erk1/2	Erk1/2	Erk1/2	3	0.175	-0.046	0.257	-1.877	-1.041	-1.105	-0.208	-0.337	-0.312	-0.654	0.985	0.624	-0.413	0.046	0.144	0.471	0.54	0.529
	RPS6KB1	p70 S6 kinase (pThr421, pSer424)	p70-S6-kinase_pT421,pS424	p70 S6 kinase_pThr421,pSer424_a	3	1.146	0.948	1.293	-1.035	-0.416	-0.319	0.128	0.091	0.009	-0.862	0.372	-0.009	-0.293	0.104	0.224	-0.185	-0.157	-0.061
	RPS6KB1	p70 S6 kinase (pThr421, pSer424)	p70-S6-kinase_pT421,pS424	p70 S6 kinase_pThr421,pSer424_b	1	0.307	0.225	0.916	-1.497	-0.288	-0.709	0.099	0.391	0.027	0.186	0.114	-0.04	-0.076	-0.28	-0.049	-0.625	-0.027	0.057
	RB1	Rb	Rb	Rb_b	3	0.565	0.573	0.568	0.121	0.214	0.276	-0.433	-0.412	-0.41	0.325	0.437	0.395	-0.156	-0.121	-0.133	-0.201	-0.204	-0.3
	MTOR	mTOR (pSer2448)	mTOR_pS2448	mTOR_pSer2448_a	3	-0.012	0.187	-0.135	-0.365	-0.205	-0.093	0.012	-0.124	-0.103	-0.43	0.268	0.101	-0.127	0.189	0.238	0.469	0.585	0.619
	MTOR	mTOR	mTOR	mTOR_a	3	-0.002	-0.009	-0.013	-0.142	0.246	0.047	-0.112	-0.154	-0.13	-0.09	0.335	0.002	-0.109	0.062	0.194	0.552	0.598	0.564
	PARP1	PARP (cleaved)	PARP_cleaved	PARP_cleaved_c	2	0.089	0.083	-0.349	0.326	0.037	-0.169	-0.061	-0.056	-0.116	0.4	0.508	0.521	-0.095	0.112	-0.109	-0.046	0.092	-0.037
	MAPK14	p38 MAPK	p38-MAPK	p38 MAPK_c	2	0.272	-0.355	-0.37	-0.211	0.505	-0.245	-0.009	-0.086	-0.019	-0.021	0.309	0.148	0.082	0.364	0.053	0.092	0.009	-0.109
	AKT1	Akt	Akt	Akt	3	0.717	0.394	0.85	-0.992	0.044	-0.044	-0.489	-0.651	-0.603	-0.267	1.546	1.082	-0.923	-0.496	-0.256	0.497	0.761	0.563
	AKT1	Akt	Akt	Akt	2	0.232	0.246	0.252	-0.415	-0.079	-0.326	-0.438	-0.324	-0.641	1.086	1.309	1.043	-0.731	-0.541	-0.776	0.079	0.128	0.082
	MAP2K1	MEK1/2	MEK1/2	MEK1/2	3	-0.356	-0.437	-0.279	-0.48	0.351	0.06	0.041	-0.015	-0.043	-0.546	0.411	0.056	0.847	1.229	1.364	-0.02	-0.044	0.015
	MAP2K1	MEK1/2	MEK1/2	MEK1/2	1	-0.246	-0.958	-0.491	-1.239	0.008	-0.029	0.18	0.543	-0.058	0.327	0.483	0.495	1.255	1.342	1.265	-0.301	-0.008	-0.085
	MTOR	mTOR (pSer2448)	mTOR_pS2448	mTOR_pSer2448_a	1	-0.99	-0.785	-0.461	-1.3	0.216	-0.679	0.1	0.346	-0.148	0.052	-0.529	-0.556	0.683	0.166	-0.052	0.814	0.784	0.496
	RPS6	S6 ribosomal protein	S6-ribosomal-protein	S6 ribosomal protein	1	-0.989	0.044	-0.461	-1.187	0.075	-0.479	0.022	0.066	-0.073	-0.187	-0.022	-0.209	0.502	0.948	0.262	-0.238	0.487	0.853
	ERBB2	Her2	Her2	Her2_c	1	-0.8	-0.698	-0.488	-1.361	-1.227	-0.984	0.279	0.425	-0.022	-0.043	0.001	-0.001	0.51	0.303	0.529	0.327	0.835	0.838
	MAPK1	Erk1	Erk1/2	Erk1	2	-0.16	-0.378	-0.281	-0.777	-0.545	-0.768	-0.02	0.01	-0.026	0.554	0.575	0.614	-0.01	0.178	0.074	0.196	0.317	0.196
	MAPK1	Erk1/2	Erk1/2	Erk1/2	2	-0.758	-0.486	-0.498	-0.604	-1	-0.568	0.103	-0.028	-0.184	0.457	-0.022	0.419	0.718	0.516	0.725	0.022	0.407	0.395
	MAP2K1	MEK1	MEK1/2	MEK1	2	-0.69	-0.655	-0.7	-0.455	-0.3	-0.539	0.014	0.004	-0.114	0.022	0.056	-0.004	0.619	0.675	0.677	-0.009	0.231	0.21
	GSK3A	GSK-3α (pSer21)	GSK-3-alpha/beta_pS21/S9	GSK-3-alpha_pSer21	2	-1.053	-0.954	-0.948	-0.736	-0.851	-0.777	0.228	0.133	0.043	-0.176	-0.362	-0.042	0.114	0.302	0.205	0.042	0.228	0.207
	MTOR	mTOR	mTOR	mTOR_c	2	-0.81	-0.621	-0.66	-0.405	-0.419	-0.452	0.033	0.044	-0.127	0.206	0.085	0.23	-0.03	0.009	-0.009	0.268	0.525	0.445
	MTOR	mTOR (pSer2448)	mTOR_pS2448	mTOR_pSer2448_a	2	-1.073	-0.994	-0.793	-0.65	-0.404	-0.586	0.087	0.051	-0.024	0.024	-0.042	0.054	-0.165	0.115	0.026	0.198	0.22	0.293
	GSK3A	GSK-3α	GSK-3-alpha/beta	GSK-3-alpha	2	-0.762	-0.745	-0.6	-0.56	-0.362	-0.397	0.011	-0.027	-0.056	0.024	0.075	0.065	0.002	0.048	0.066	-0.002	0.011	0.058
	EGFR	EGFR (pTyr1173)	EGFR_pY1173	EGFR_pTyr1173_a	2	-0.506	-0.483	-0.555	-0.431	-0.343	-0.335	0.264	0.206	0.14	0.126	0.156	0.222	0.05	0.139	0.08	-0.222	-0.05	-0.185
	EGFR	EGFR (pTyr1173)	EGFR_pY1173	EGFR_pTyr1173_b	2	-0.501	-0.95	-0.679	-0.696	0.034	-0.738	0.067	-0.003	-0.004	-0.142	0.003	-0.119	0.131	0.389	0.111	0.749	0.407	0.209
	RPS6	S6 ribosomal protein	S6-ribosomal-protein	S6 ribosomal protein	2	-0.473	-0.84	-0.583	-1.041	-0.175	-0.746	0.195	0.064	0.231	-0.225	-0.064	-0.076	0.121	0.321	0.19	0.278	0.215	0.146
	RPS6	S6 ribosomal protein (pSer235, pSer236)	S6-ribosomal-protein_pS235,pS236	S6 ribosomal protein_pSer235,pSer236_a	1	-0.374	-0.746	-0.033	-1.136	0.096	-0.151	0.033	0.37	-0.072	-0.82	-0.703	-0.659	0.202	0.398	0.933	0.409	0.194	0.22
	RPS6	S6 ribosomal protein (pSer240, pSer244)	S6-ribosomal-protein_pS240,pS244	S6 ribosomal protein_pSer240,pSer244	1	-0.643	-0.339	0.21	-0.842	0.215	-0.451	0.151	0.274	0.068	-0.844	-0.54	-0.554	-0.068	0.299	0.131	-0.503	0.239	0.181
	RPS6	S6 ribosomal protein (pSer240, pSer244)	S6-ribosomal-protein_pS240,pS244	S6 ribosomal protein_pSer240,pSer244	2	-0.1	-0.359	-0.022	-0.616	-0.015	-0.294	0.462	0.348	0.366	-0.612	-0.463	-0.447	0.199	0.451	0.304	0.015	0.128	0.083
	EGFR	EGFR (pTyr1068)	EGFR_pY1068	EGFR_pTyr1068_b	2	-1.281	-0.957	-1.158	-0.494	-0.71	-0.917	0.741	0.985	0.76	-0.38	-0.267	0.019	0.977	0.571	0.392	-0.019	1.009	0.246
	MAPK14	p38 MAPK (pThr180, pTyr182)	p38-MAPK_pT180,pY182	p38 MAPK_pThr180,pTyr182_a	2	-0.595	-0.389	-0.499	-0.308	-0.524	-0.808	0.874	0.893	0.784	-0.071	-0.024	0.024	0.773	0.812	0.773	-0.078	0.247	0.217
	MAPK14	p38 MAPK (pThr180, pTyr182)	p38-MAPK_pT180,pY182	p38 MAPK_pThr180,pTyr182_b	2	-0.516	-0.318	-0.674	0.026	-0.262	-0.32	0.99	1.162	0.999	-0.192	-0.254	0.104	0.18	0.412	0.112	-0.23	0.152	-0.026
	MAPK14	p38 MAPK (pThr180, pTyr182)	p38-MAPK_pT180,pY182	p38 MAPK_pThr180,pTyr182_a	1	-0.864	-0.983	-0.794	-1.336	-0.197	-0.379	1.15	1.244	0.872	-0.392	-0.271	-0.761	0.252	0.341	0.455	0.344	0.197	0.439
	MAPK14	p38 MAPK	p38-MAPK	p38 MAPK_b	1	-1.517	-1.092	-0.205	-1.391	0.411	-0.206	0.053	-0.229	-0.003	-0.022	0.403	0.491	0.331	0.003	0.386	-0.57	0.115	0.186
	MAPK14	p38 MAPK (pThr180, pTyr182)	p38-MAPK_pT180,pY182	p38 MAPK_pThr180,pTyr182_c	1	-1.625	-0.914	0	-1.284	-0.401	-0.914	1.02	0.674	0.835	0.102	0.516	-0.158	-0.159	-0.008	0.363	0	0.06	0.133
	EGFR	EGFR (pTyr1173)	EGFR_pY1173	EGFR_pTyr1173_a	1	-1.62	-1.062	-0.309	-1.64	-0.622	-1.444	0.648	1.1	0.52	0.112	0.437	-0.343	0.13	-0.031	0.031	-0.22	0.157	0.134
	EGFR	EGFR (pTyr1068)	EGFR_pY1068	EGFR_pTyr1068_a	1	-1.745	-1.013	-0.145	-1.607	-0.232	-0.732	1.023	0.865	0.787	-0.623	0.282	0.608	0.033	-0.033	0.325	-0.049	0.2	0.287
	PARP1	PARP (cleaved)	PARP_cleaved	PARP_cleaved_b	1	-0.892	-0.997	-0.353	-1.06	0.073	-0.145	0.701	0.859	0.579	-0.038	0.355	0.497	-0.172	-0.08	0.038	-0.221	0.262	0.051
	MTOR	mTOR	mTOR	mTOR_b	1	-1.1	-1.096	-0.356	-1.628	-0.374	-1.124	0.32	0.664	0.002	0.327	0.376	0.336	-0.002	-0.083	0.136	-0.036	0.252	0.587
	AKT1	Akt	Akt	Akt	1	-1.478	-1.331	-0.369	-1.389	-0.092	-1.185	0.611	0.771	0.181	0.703	0.755	0.932	0.075	0.075	0.027	-0.628	-0.192	-0.027
	MTOR	mTOR (pSer2448)	mTOR_pS2448	mTOR_pSer2448_b	1	-0.454	-1.334	-0.761	-1.705	-0.366	0.157	0.388	-0.009	0.237	-0.111	0.083	0.158	-0.607	-0.688	0.393	0.942	0.382	0.009
	GSK3A	GSK-3α/β	GSK-3-alpha/beta	GSK-3-alpha/beta	1	-1.836	-0.256	0.442	-1.295	-0.092	-1.845	-0.099	0.528	-0.203	0.543	0.35	0.092	0.521	0.749	-0.094	-0.635	0.663	0.5
	GSK3B	GSK-3β (pSer9)	GSK-3-alpha/beta_pS21/S9	GSK-3-beta_pSer9_a	1	-0.739	0.026	-0.06	-3.355	-1.551	-1.584	0.477	0.676	0.809	0.442	0.872	1.004	0.739	-0.026	-0.273	-0.344	-0.923	0.063
	GSK3A	GSK-3α/β (pSer21/Ser9)	GSK-3-alpha/beta_pS21/S9	GSK-3-alpha/beta_pSer21/Ser9_a	1	-1.686	-1.245	-0.661	-2.664	-1.825	-1.801	0.106	0.518	-0.067	0.22	0.273	0.254	0.305	0.067	0.067	-0.598	-0.19	0.224
	GSK3A	GSK-3α/β (pSer21/Ser9)	GSK-3-alpha/beta_pS21/S9	GSK-3-alpha/beta_pSer21/Ser9_b	2	-1.245	-1.177	-1.211	-1.619	-1.387	-1.481	0.506	0.5	0.406	0.48	0.396	0.694	0.211	0.055	0.351	-0.18	-0.244	-0.055
	AKT1	Akt (pSer473)	Akt_pS473	Akt_pSer473_a	1	-1.793	-1.29	-0.794	-2.168	-1.778	-1.902	0.72	1.188	0.685	0.834	0.384	0.306	0.552	0.318	0.777	-0.306	-0.378	-0.441
	GSK3B	GSK-3β	GSK-3-alpha/beta	GSK-3-beta	2	-0.132	-0.175	-0.057	-1.387	-1.257	-1.433	0.509	0.432	0.425	0.918	0.918	0.901	0.216	0.057	0.131	-0.187	-0.091	-0.149
	GSK3B	GSK-3β (pSer9)	GSK-3-alpha/beta_pS21/S9	GSK-3-beta_pSer9_b	2	-0.25	-0.037	-0.071	-1.452	-1.492	-1.598	0.806	0.782	0.537	1.06	0.762	1.28	0.327	0.037	0.485	-0.536	-0.395	-0.173
	RPS6KB1	p70 S6 kinase (pThr421, pSer424)	p70-S6-kinase_pT421,pS424	p70 S6 kinase_pThr421,pSer424_c	2	-0.046	-0.14	0.369	-0.796	-0.02	-0.371	0.608	0.479	0.354	1.034	0.947	1.324	-0.166	0.037	0.02	-0.617	-0.164	-0.361
	MAPK14	p38 MAPK	p38-MAPK	p38 MAPK_a	3	-0.11	-0.448	-0.042	0.861	1.662	1.45	-0.226	-0.4	-0.302	-1.042	0.424	0.118	0.051	0.533	0.715	-0.028	-0.092	0.028
	MAP2K1	MEK1/2 (pSer217, pSer221)	MEK1/2_pS217,pS221	MEK1/2_pSer217,pSer221	3	-0.782	-1.215	-0.717	0.87	1.763	1.534	-0.467	-0.171	-0.524	-1.562	0.09	-0.09	0.291	0.636	0.357	-0.137	0.101	0.149
	MAP2K1	MEK1/2 (pSer217, pSer221)	MEK1/2_pS217,pS221	MEK1/2_pSer217,pSer221	1	-1.432	-1.223	-0.592	-0.087	0.879	0.589	-0.201	0.087	-0.181	0.092	0.101	0.33	-0.499	0.109	0.305	-0.359	-0.164	0.103
	MAP2K1	MEK1/2 (pSer217, pSer221)	MEK1/2_pS217,pS221	MEK1/2_pSer217,pSer221	2	-1.247	-1.045	-1.137	1.075	1.301	1.152	-0.028	0.028	-0.053	0.195	0.212	0.376	-0.114	0.509	0.432	-0.455	-0.335	-0.291
	MAPK1	Erk1/2 (pThr202/Thr185, pTyr204/Tyr187)	Erk1/2_pT202/T185,pY204/Y187	Erk1/2_pThr202/Thr185,pTyr204/Tyr187_b	2	-0.705	-0.392	-0.527	0.73	0.737	0.598	0.274	0.259	0.007	-0.332	-0.691	-0.212	-0.282	0.029	0.339	-0.073	-0.007	0.446
	MAPK1	Erk1/2 (pThr202/Thr185, pTyr204/Tyr187)	Erk1/2_pT202/T185,pY204/Y187	Erk1/2_pThr202/Thr185,pTyr204/Tyr187_b	1	-1.705	-1.954	-1.293	-0.335	1.363	0.364	0.11	0.284	-0.11	-0.87	-0.765	-0.65	-0.419	0.222	0.307	0.54	0.142	0.754
	MAPK1	Erk1/2 (pThr202/Thr185, pTyr204/Tyr187)	Erk1/2_pT202/T185,pY204/Y187	Erk1/2_pThr202/Thr185,pTyr204/Tyr187_a	2	-1.475	-1.168	-1.507	0.463	0.753	0.544	0.839	0.822	0.735	-0.064	-0.066	-0.133	-0.758	-0.284	0.047	0.163	-0.047	0.538
	MAPK1	Erk1/2 (pThr202/Thr185, pTyr204/Tyr187)	Erk1/2_pT202/T185,pY204/Y187	Erk1/2_pThr202/Thr185,pTyr204/Tyr187_a	3	-1.337	-1.48	-1.353	0.339	0.969	0.678	0.614	0.555	0.505	-0.71	0	-0.378	-0.634	0	-1.145	0.172	-0.289	0.468
	MAPK1	Erk1/2 (pThr202/Thr185, pTyr204/Tyr187)	Erk1/2_pT202/T185,pY204/Y187	Erk1/2_pThr202/Thr185,pTyr204/Tyr187_a	1	-3.032	-0.943	-0.096	-0.324	0.77	-0.112	0.298	0.582	0.212	0.128	0.347	-0.095	-0.072	-0.094	0.072	-0.506	0.14	0.975
	MAPK1	Erk1/2	Erk1/2	Erk1/2	1	-0.95	-0.821	-0.944	-2.925	-3.033	-1.381	-0.392	0.16	-1.808	0.1	0.219	0.35	0.283	0.029	0.274	-0.029	0.448	0.481
	ERBB2	Her2	Her2	Her2_b	1	-0.604	-1.37	-1.013	-1.374	-0.91	-0.523	-0.734	-0.748	-0.873	0.523	0.807	0.849	1.543	2.07	2.114	2.106	1.68	1.755
	ERBB2	Her2 (pTyr1139)	Her2_pY1139	Her2_pTyr1139	1	-1.939	-1.229	-1.335	-1.872	-1.621	-1.184	0.471	0.708	0.419	-0.419	-0.517	-0.756	1.285	0.804	0.792	0.485	1.517	1.209
	ERBB2	Her2 (pTyr1139)	Her2_pY1139	Her2_pTyr1139	2	-1.73	-1.012	-1.882	-0.72	-1.524	-0.632	0.128	0.424	0.08	-0.642	-0.544	-0.08	1.388	0.696	0.685	0.164	1.719	0.664
	ERBB2	Her2 (pTyr1139)	Her2_pY1139	Her2_pTyr1139	3	-0.31	-0.484	-0.269	-1.765	-1.611	-1.53	0.18	0.184	0.208	-0.674	-0.18	-0.288	0.853	1.101	1.805	1.17	2.284	1.573
	ERBB2	Her2	Her2	Her2_d	2	-2.433	-1.53	-2.479	-1.705	-1.901	-2.389	-2.317	-2.126	-2.327	1.53	1.578	1.667	3.213	3.193	3.212	3.031	3.218	3.068
	ERBB2	Her2	Her2	Her2_a	3	-1.362	-1.544	-1.185	-2.61	-1.917	-1.986	-3.666	-3.769	-3.821	1.185	2.966	2.577	4.45	4.774	4.742	5.333	5.349	5.297

## Sheet: Supplementary Table 5c
Supplementary Table 5. Hierarchically clustered integrated dataset from multi-platform RPPA analysis of six breast cancer cell lines. (c) Cluster analysis performed on the basis of Kendall tau coefficient–based distance.
Dendrogram	Gene name	Antibody antigen	Antibody antigen class	Antibody identifier	Platform	Centred normalised intensity
						MCF7 rep. 1	MCF7 rep. 2	MCF7 rep. 3	MDA-MB-231 rep. 1	MDA-MB-231 rep. 2	MDA-MB-231 rep. 3	MDA-MB-453 rep. 1	MDA-MB-453 rep. 2	MDA-MB-453 rep. 3	HCC1954 rep. 1	HCC1954 rep. 2	HCC1954 rep. 3	SKBR3 rep. 1	SKBR3 rep. 3	SKBR3 rep. 2	MDA-MB-468 rep. 1	MDA-MB-468 rep. 2	MDA-MB-468 rep. 3
	GSK3B	GSK-3β (pSer9)	GSK-3-alpha/beta_pS21/S9	GSK-3-beta_pSer9_a	1	0.026	-0.739	-0.06	-3.355	-1.551	-1.584	1.004	0.872	0.442	0.739	-0.026	-0.273	-0.923	0.063	-0.344	0.676	0.809	0.477
	GSK3A	GSK-3α/β (pSer21/Ser9)	GSK-3-alpha/beta_pS21/S9	GSK-3-alpha/beta_pSer21/Ser9_a	1	-1.245	-1.686	-0.661	-2.664	-1.825	-1.801	0.254	0.273	0.22	0.305	0.067	0.067	-0.19	0.224	-0.598	0.518	-0.067	0.106
	MTOR	mTOR	mTOR	mTOR_b	1	-1.096	-1.1	-0.356	-1.628	-0.374	-1.124	0.336	0.376	0.327	-0.002	-0.083	0.136	0.252	0.587	-0.036	0.664	0.002	0.32
	GSK3B	GSK-3β	GSK-3-alpha/beta	GSK-3-beta	2	-0.175	-0.132	-0.057	-1.387	-1.257	-1.433	0.901	0.918	0.918	0.216	0.057	0.131	-0.091	-0.149	-0.187	0.432	0.425	0.509
	GSK3B	GSK-3β (pSer9)	GSK-3-alpha/beta_pS21/S9	GSK-3-beta_pSer9_b	2	-0.037	-0.25	-0.071	-1.452	-1.492	-1.598	1.28	0.762	1.06	0.327	0.037	0.485	-0.395	-0.173	-0.536	0.782	0.537	0.806
	GSK3A	GSK-3α/β (pSer21/Ser9)	GSK-3-alpha/beta_pS21/S9	GSK-3-alpha/beta_pSer21/Ser9_b	2	-1.177	-1.245	-1.211	-1.619	-1.387	-1.481	0.694	0.396	0.48	0.211	0.055	0.351	-0.244	-0.055	-0.18	0.5	0.406	0.506
	AKT1	Akt (pSer473)	Akt_pS473	Akt_pSer473_a	2	-1.664	-1.768	-1.705	-1.288	-1.73	-1.828	2.006	1.667	1.832	0.842	0.5	0.957	-0.682	-1.001	-0.5	1.756	1.54	1.757
	AKT1	Akt (pSer473)	Akt_pS473	Akt_pSer473_a	3	-1.858	-1.574	-1.767	-3.565	-2.99	-2.975	2.543	2.253	1.75	0.468	1.383	1.216	-1.067	-1.164	-0.468	1.913	1.73	2.039
	AKT1	Akt (pSer473)	Akt_pS473	Akt_pSer473_b	3	-0.557	-0.786	-0.908	-1.335	-1.515	-1.517	1.887	1.618	1.679	0.239	1.409	1.177	-0.454	-0.68	-0.239	1.352	1.171	1.526
	EGFR	EGFR (pTyr1173)	EGFR_pY1173	EGFR_pTyr1173_a	2	-0.483	-0.506	-0.555	-0.431	-0.343	-0.335	0.222	0.156	0.126	0.05	0.139	0.08	-0.05	-0.185	-0.222	0.206	0.14	0.264
	AKT1	Akt	Akt	Akt	1	-1.331	-1.478	-0.369	-1.389	-0.092	-1.185	0.932	0.755	0.703	0.075	0.075	0.027	-0.192	-0.027	-0.628	0.771	0.181	0.611
	AKT1	Akt (pSer473)	Akt_pS473	Akt_pSer473_a	1	-1.29	-1.793	-0.794	-2.168	-1.778	-1.902	0.306	0.384	0.834	0.552	0.318	0.777	-0.378	-0.441	-0.306	1.188	0.685	0.72
	RPS6KB1	p70 S6 kinase (pThr421, pSer424)	p70-S6-kinase_pT421,pS424	p70 S6 kinase_pThr421,pSer424_c	2	-0.14	-0.046	0.369	-0.796	-0.02	-0.371	1.324	0.947	1.034	-0.166	0.037	0.02	-0.164	-0.361	-0.617	0.479	0.354	0.608
	MAPK1	Erk1/2 (pThr202/Thr185, pTyr204/Tyr187)	Erk1/2_pT202/T185,pY204/Y187	Erk1/2_pThr202/Thr185,pTyr204/Tyr187_a	1	-0.943	-3.032	-0.096	-0.324	0.77	-0.112	-0.095	0.347	0.128	-0.072	-0.094	0.072	0.14	0.975	-0.506	0.582	0.212	0.298
	MAPK14	p38 MAPK (pThr180, pTyr182)	p38-MAPK_pT180,pY182	p38 MAPK_pThr180,pTyr182_c	1	-0.914	-1.625	0	-1.284	-0.401	-0.914	-0.158	0.516	0.102	-0.159	-0.008	0.363	0.06	0.133	0	0.674	0.835	1.02
	EGFR	EGFR (pTyr1173)	EGFR_pY1173	EGFR_pTyr1173_a	1	-1.062	-1.62	-0.309	-1.64	-0.622	-1.444	-0.343	0.437	0.112	0.13	-0.031	0.031	0.157	0.134	-0.22	1.1	0.52	0.648
	EGFR	EGFR (pTyr1068)	EGFR_pY1068	EGFR_pTyr1068_a	1	-1.013	-1.745	-0.145	-1.607	-0.232	-0.732	0.608	0.282	-0.623	0.033	-0.033	0.325	0.2	0.287	-0.049	0.865	0.787	1.023
	PARP1	PARP (cleaved)	PARP_cleaved	PARP_cleaved_b	1	-0.997	-0.892	-0.353	-1.06	0.073	-0.145	0.497	0.355	-0.038	-0.172	-0.08	0.038	0.262	0.051	-0.221	0.859	0.579	0.701
	EGFR	EGFR (pTyr1068)	EGFR_pY1068	EGFR_pTyr1068_b	2	-0.957	-1.281	-1.158	-0.494	-0.71	-0.917	0.019	-0.267	-0.38	0.977	0.571	0.392	1.009	0.246	-0.019	0.985	0.76	0.741
	MAPK14	p38 MAPK (pThr180, pTyr182)	p38-MAPK_pT180,pY182	p38 MAPK_pThr180,pTyr182_a	2	-0.389	-0.595	-0.499	-0.308	-0.524	-0.808	0.024	-0.024	-0.071	0.773	0.812	0.773	0.247	0.217	-0.078	0.893	0.784	0.874
	MAPK14	p38 MAPK (pThr180, pTyr182)	p38-MAPK_pT180,pY182	p38 MAPK_pThr180,pTyr182_b	2	-0.318	-0.516	-0.674	0.026	-0.262	-0.32	0.104	-0.254	-0.192	0.18	0.412	0.112	0.152	-0.026	-0.23	1.162	0.999	0.99
	MAPK14	p38 MAPK (pThr180, pTyr182)	p38-MAPK_pT180,pY182	p38 MAPK_pThr180,pTyr182_a	1	-0.983	-0.864	-0.794	-1.336	-0.197	-0.379	-0.761	-0.271	-0.392	0.252	0.341	0.455	0.197	0.439	0.344	1.244	0.872	1.15
	RPS6	S6 ribosomal protein (pSer240, pSer244)	S6-ribosomal-protein_pS240,pS244	S6 ribosomal protein_pSer240,pSer244	2	-0.359	-0.1	-0.022	-0.616	-0.015	-0.294	-0.447	-0.463	-0.612	0.199	0.451	0.304	0.128	0.083	0.015	0.348	0.366	0.462
	MAPK14	p38 MAPK (pThr180, pTyr182)	p38-MAPK_pT180,pY182	p38 MAPK_pThr180,pTyr182_a	3	-0.271	-0.404	-0.195	-0.525	-0.6	-0.461	-0.067	0.269	-1.63	0.067	0.536	0.52	0.272	0.51	-0.287	1.579	1.428	1.701
	EGFR	EGFR (pTyr1068)	EGFR_pY1068	EGFR_pTyr1068_a	3	-0.138	-0.111	-0.121	-0.266	-0.3	-0.252	-0.016	-0.203	-0.018	0.399	0.454	0.716	0.319	0.133	0.016	1.817	1.898	1.734
	MTOR	mTOR (pSer2448)	mTOR_pS2448	mTOR_pSer2448_b	1	-1.334	-0.454	-0.761	-1.705	-0.366	0.157	0.158	0.083	-0.111	-0.607	-0.688	0.393	0.382	0.009	0.942	-0.009	0.237	0.388
	MAPK1	Erk1/2	Erk1/2	Erk1/2	1	-0.821	-0.95	-0.944	-2.925	-3.033	-1.381	0.35	0.219	0.1	0.283	0.029	0.274	0.448	0.481	-0.029	0.16	-1.808	-0.392
	MAPK1	Erk1	Erk1/2	Erk1	2	-0.378	-0.16	-0.281	-0.777	-0.545	-0.768	0.614	0.575	0.554	-0.01	0.178	0.074	0.317	0.196	0.196	0.01	-0.026	-0.02
	RB1	Rb	Rb	Rb_b	1	-0.89	-0.15	-0.016	-1.016	-0.261	-0.279	0.44	0.456	0.46	0.123	0.016	0.022	0.278	0.355	0.035	-0.738	-1.969	-1.788
	ERBB2	Her2	Her2	Her2_b	1	-1.37	-0.604	-1.013	-1.374	-0.91	-0.523	0.849	0.807	0.523	1.543	2.07	2.114	1.68	1.755	2.106	-0.748	-0.873	-0.734
	ERBB2	Her2	Her2	Her2_a	3	-1.544	-1.362	-1.185	-2.61	-1.917	-1.986	2.577	2.966	1.185	4.45	4.774	4.742	5.349	5.297	5.333	-3.769	-3.821	-3.666
	ERBB2	Her2	Her2	Her2_c	1	-0.698	-0.8	-0.488	-1.361	-1.227	-0.984	-0.001	0.001	-0.043	0.51	0.303	0.529	0.835	0.838	0.327	0.425	-0.022	0.279
	ERBB2	Her2 (pTyr1139)	Her2_pY1139	Her2_pTyr1139	3	-0.484	-0.31	-0.269	-1.765	-1.611	-1.53	-0.288	-0.18	-0.674	0.853	1.101	1.805	2.284	1.573	1.17	0.184	0.208	0.18
	ERBB2	Her2 (pTyr1139)	Her2_pY1139	Her2_pTyr1139	1	-1.229	-1.939	-1.335	-1.872	-1.621	-1.184	-0.756	-0.517	-0.419	1.285	0.804	0.792	1.517	1.209	0.485	0.708	0.419	0.471
	ERBB2	Her2 (pTyr1139)	Her2_pY1139	Her2_pTyr1139	2	-1.012	-1.73	-1.882	-0.72	-1.524	-0.632	-0.08	-0.544	-0.642	1.388	0.696	0.685	1.719	0.664	0.164	0.424	0.08	0.128
	GSK3A	GSK-3α (pSer21)	GSK-3-alpha/beta_pS21/S9	GSK-3-alpha_pSer21	2	-0.954	-1.053	-0.948	-0.736	-0.851	-0.777	-0.042	-0.362	-0.176	0.114	0.302	0.205	0.228	0.207	0.042	0.133	0.043	0.228
	RPS6	S6 ribosomal protein	S6-ribosomal-protein	S6 ribosomal protein	2	-0.84	-0.473	-0.583	-1.041	-0.175	-0.746	-0.076	-0.064	-0.225	0.121	0.321	0.19	0.215	0.146	0.278	0.064	0.231	0.195
	EGFR	EGFR (pTyr1173)	EGFR_pY1173	EGFR_pTyr1173_b	2	-0.95	-0.501	-0.679	-0.696	0.034	-0.738	-0.119	0.003	-0.142	0.131	0.389	0.111	0.407	0.209	0.749	-0.003	-0.004	0.067
	MTOR	mTOR (pSer2448)	mTOR_pS2448	mTOR_pSer2448_a	1	-0.785	-0.99	-0.461	-1.3	0.216	-0.679	-0.556	-0.529	0.052	0.683	0.166	-0.052	0.784	0.496	0.814	0.346	-0.148	0.1
	MTOR	mTOR	mTOR	mTOR_c	2	-0.621	-0.81	-0.66	-0.405	-0.419	-0.452	0.23	0.085	0.206	-0.03	0.009	-0.009	0.525	0.445	0.268	0.044	-0.127	0.033
	MTOR	mTOR (pSer2448)	mTOR_pS2448	mTOR_pSer2448_a	2	-0.994	-1.073	-0.793	-0.65	-0.404	-0.586	0.054	-0.042	0.024	-0.165	0.115	0.026	0.22	0.293	0.198	0.051	-0.024	0.087
	GSK3A	GSK-3α	GSK-3-alpha/beta	GSK-3-alpha	2	-0.745	-0.762	-0.6	-0.56	-0.362	-0.397	0.065	0.075	0.024	0.002	0.048	0.066	0.011	0.058	-0.002	-0.027	-0.056	0.011
	MAPK1	Erk1/2	Erk1/2	Erk1/2	2	-0.486	-0.758	-0.498	-0.604	-1	-0.568	0.419	-0.022	0.457	0.718	0.516	0.725	0.407	0.395	0.022	-0.028	-0.184	0.103
	MAP2K1	MEK1	MEK1/2	MEK1	2	-0.655	-0.69	-0.7	-0.455	-0.3	-0.539	-0.004	0.056	0.022	0.619	0.675	0.677	0.231	0.21	-0.009	0.004	-0.114	0.014
	ERBB2	Her2	Her2	Her2_d	2	-1.53	-2.433	-2.479	-1.705	-1.901	-2.389	1.667	1.578	1.53	3.213	3.193	3.212	3.218	3.068	3.031	-2.126	-2.327	-2.317
	GSK3A	GSK-3α/β	GSK-3-alpha/beta	GSK-3-alpha/beta	1	-0.256	-1.836	0.442	-1.295	-0.092	-1.845	0.092	0.35	0.543	0.521	0.749	-0.094	0.663	0.5	-0.635	0.528	-0.203	-0.099
	RPS6	S6 ribosomal protein	S6-ribosomal-protein	S6 ribosomal protein	1	0.044	-0.989	-0.461	-1.187	0.075	-0.479	-0.209	-0.022	-0.187	0.502	0.948	0.262	0.487	0.853	-0.238	0.066	-0.073	0.022
	RPS6	S6 ribosomal protein (pSer240, pSer244)	S6-ribosomal-protein_pS240,pS244	S6 ribosomal protein_pSer240,pSer244	1	-0.339	-0.643	0.21	-0.842	0.215	-0.451	-0.554	-0.54	-0.844	-0.068	0.299	0.131	0.239	0.181	-0.503	0.274	0.068	0.151
	RPS6	S6 ribosomal protein (pSer235, pSer236)	S6-ribosomal-protein_pS235,pS236	S6 ribosomal protein_pSer235,pSer236_a	1	-0.746	-0.374	-0.033	-1.136	0.096	-0.151	-0.659	-0.703	-0.82	0.202	0.398	0.933	0.194	0.22	0.409	0.37	-0.072	0.033
	RPS6	S6 ribosomal protein (pSer235, pSer236)	S6-ribosomal-protein_pS235,pS236	S6 ribosomal protein_pSer235,pSer236_b	2	-1.127	-0.724	-0.633	-0.992	0.216	-0.75	-1.328	-1.125	-1.913	-0.02	0.681	0.269	0.15	0.124	0.244	0.213	0.02	0.129
	RPS6	S6 ribosomal protein (pSer235, pSer236)	S6-ribosomal-protein_pS235,pS236	S6 ribosomal protein_pSer235,pSer236_a	3	-0.698	-0.409	0.088	-1.037	0.272	0.065	-1.855	-1.349	-4.047	-0.065	0.495	0.484	0.389	0.653	0.262	-0.079	-0.285	0.074
	RPS6	S6 ribosomal protein (pSer240, pSer244)	S6-ribosomal-protein_pS240,pS244	S6 ribosomal protein_pSer240,pSer244	3	-0.242	-0.027	0.237	-1.428	-0.269	-0.316	-1.214	-0.8	-2.457	-0.389	0.066	0.415	0.307	0.339	0.207	0.079	0.027	0.117
	RPS6	S6 ribosomal protein	S6-ribosomal-protein	S6 ribosomal protein	3	-0.811	-0.557	-0.122	-1.69	-0.102	-0.448	-0.458	0.102	-2.447	-0.334	0.812	1.106	0.763	0.923	0.663	0.365	0.241	0.485
	EGFR	EGFR (pTyr1173)	EGFR_pY1173	EGFR_pTyr1173_a	3	-0.757	-0.43	-0.097	-1.446	-0.329	-0.334	-0.005	0.477	-1.464	-0.159	0.257	0.442	0.311	0.326	0.222	0.005	0.033	0.135
	GSK3A	GSK-3α/β (pSer21/Ser9)	GSK-3-alpha/beta_pS21/S9	GSK-3-alpha/beta_pSer21/Ser9_a	3	-0.859	-0.35	-0.097	-0.28	0.038	-0.142	0.108	0.37	-1.522	0.004	0.697	0.872	0.746	1.065	0.756	-0.132	-0.208	-0.004
	MAP2K1	MEK1/2	MEK1/2	MEK1/2	3	-0.437	-0.356	-0.279	-0.48	0.351	0.06	0.056	0.411	-0.546	0.847	1.229	1.364	-0.044	0.015	-0.02	-0.015	-0.043	0.041
	MAP2K1	MEK1/2	MEK1/2	MEK1/2	1	-0.958	-0.246	-0.491	-1.239	0.008	-0.029	0.495	0.483	0.327	1.255	1.342	1.265	-0.008	-0.085	-0.301	0.543	-0.058	0.18
	MAPK14	p38 MAPK	p38-MAPK	p38 MAPK_b	1	-1.092	-1.517	-0.205	-1.391	0.411	-0.206	0.491	0.403	-0.022	0.331	0.003	0.386	0.115	0.186	-0.57	-0.229	-0.003	0.053
	MAPK14	p38 MAPK	p38-MAPK	p38 MAPK_c	2	-0.355	0.272	-0.37	-0.211	0.505	-0.245	0.148	0.309	-0.021	0.082	0.364	0.053	0.009	-0.109	0.092	-0.086	-0.019	-0.009
	RB1	Rb (pSer807, pSer811)	Rb_pS807,pS811	Rb_pSer807,pSer811	1	0.02	-0.632	-0.107	-0.846	0.884	0.126	0.546	0.388	0.014	0.718	-0.014	0.214	0.13	-0.132	-0.366	-1.053	-3.123	-1.89
	RB1	Rb	Rb	Rb_b	2	-0.086	-0.013	-0.003	-0.022	0.268	-0.031	0.614	0.654	0.592	0.165	0.239	0.225	0.006	-0.019	0.003	-1.352	-1.431	-1.398
	RB1	Rb (pSer807, pSer811)	Rb_pS807,pS811	Rb_pSer807,pSer811	2	-0.162	-0.144	-0.196	0.214	0.293	0.144	0.233	0.172	0.175	0.42	0.512	0.494	-0.654	-0.53	-0.527	-2.835	-2.869	-2.862
	PARP1	PARP (cleaved)	PARP_cleaved	PARP_cleaved_c	2	0.083	0.089	-0.349	0.326	0.037	-0.169	0.521	0.508	0.4	-0.095	0.112	-0.109	0.092	-0.037	-0.046	-0.056	-0.116	-0.061
	MAPK1	Erk1/2 (pThr202/Thr185, pTyr204/Tyr187)	Erk1/2_pT202/T185,pY204/Y187	Erk1/2_pThr202/Thr185,pTyr204/Tyr187_b	1	-1.954	-1.705	-1.293	-0.335	1.363	0.364	-0.65	-0.765	-0.87	-0.419	0.222	0.307	0.142	0.754	0.54	0.284	-0.11	0.11
	MAPK1	Erk1/2 (pThr202/Thr185, pTyr204/Tyr187)	Erk1/2_pT202/T185,pY204/Y187	Erk1/2_pThr202/Thr185,pTyr204/Tyr187_b	3	-1.46	-1.335	-1.321	1.552	2.395	2.056	-1.148	-1.178	-2.546	-0.1	0.862	-0.456	0.314	1.433	0.721	0.1	-0.131	0.364
	MAPK1	Erk1/2 (pThr202/Thr185, pTyr204/Tyr187)	Erk1/2_pT202/T185,pY204/Y187	Erk1/2_pThr202/Thr185,pTyr204/Tyr187_b	2	-0.392	-0.705	-0.527	0.73	0.737	0.598	-0.212	-0.691	-0.332	-0.282	0.029	0.339	-0.007	0.446	-0.073	0.259	0.007	0.274
	MAPK1	Erk1/2 (pThr202/Thr185, pTyr204/Tyr187)	Erk1/2_pT202/T185,pY204/Y187	Erk1/2_pThr202/Thr185,pTyr204/Tyr187_a	2	-1.168	-1.475	-1.507	0.463	0.753	0.544	-0.133	-0.066	-0.064	-0.758	-0.284	0.047	-0.047	0.538	0.163	0.822	0.735	0.839
	MAPK1	Erk1/2 (pThr202/Thr185, pTyr204/Tyr187)	Erk1/2_pT202/T185,pY204/Y187	Erk1/2_pThr202/Thr185,pTyr204/Tyr187_a	3	-1.48	-1.337	-1.353	0.339	0.969	0.678	-0.378	0	-0.71	-0.634	0	-1.145	-0.289	0.468	0.172	0.555	0.505	0.614
	MAP2K1	MEK1/2 (pSer217, pSer221)	MEK1/2_pS217,pS221	MEK1/2_pSer217,pSer221	1	-1.223	-1.432	-0.592	-0.087	0.879	0.589	0.33	0.101	0.092	-0.499	0.109	0.305	-0.164	0.103	-0.359	0.087	-0.181	-0.201
	MAP2K1	MEK1/2 (pSer217, pSer221)	MEK1/2_pS217,pS221	MEK1/2_pSer217,pSer221	2	-1.045	-1.247	-1.137	1.075	1.301	1.152	0.376	0.212	0.195	-0.114	0.509	0.432	-0.335	-0.291	-0.455	0.028	-0.053	-0.028
	MAP2K1	MEK1/2 (pSer217, pSer221)	MEK1/2_pS217,pS221	MEK1/2_pSer217,pSer221	3	-1.215	-0.782	-0.717	0.87	1.763	1.534	-0.09	0.09	-1.562	0.291	0.636	0.357	0.101	0.149	-0.137	-0.171	-0.524	-0.467
	MAPK14	p38 MAPK	p38-MAPK	p38 MAPK_a	3	-0.448	-0.11	-0.042	0.861	1.662	1.45	0.118	0.424	-1.042	0.051	0.533	0.715	-0.092	0.028	-0.028	-0.4	-0.302	-0.226
	RPS6KB1	p70 S6 kinase (pThr421, pSer424)	p70-S6-kinase_pT421,pS424	p70 S6 kinase_pThr421,pSer424_b	1	0.225	0.307	0.916	-1.497	-0.288	-0.709	-0.04	0.114	0.186	-0.076	-0.28	-0.049	-0.027	0.057	-0.625	0.391	0.027	0.099
	RPS6KB1	p70 S6 kinase (pThr421, pSer424)	p70-S6-kinase_pT421,pS424	p70 S6 kinase_pThr421,pSer424_a	3	0.948	1.146	1.293	-1.035	-0.416	-0.319	-0.009	0.372	-0.862	-0.293	0.104	0.224	-0.157	-0.061	-0.185	0.091	0.009	0.128
	RPS6KB1	p70 S6 kinase	p70-S6-kinase	p70 S6 kinase_a	1	1.332	1.551	2.107	-1.09	0.213	-0.032	0.985	0.925	0.756	-0.476	0.032	0.309	-1.531	-0.275	-1.526	-0.101	-0.433	-0.085
	RPS6KB1	p70 S6 kinase	p70-S6-kinase	p70 S6 kinase_a	2	2.656	2.726	2.784	-0.162	-0.226	-0.325	0.884	0.905	0.895	0.162	0.313	0.327	-0.442	-0.546	-0.606	-0.22	-0.303	-0.246
	RB1	Rb	Rb	Rb_b	3	0.573	0.565	0.568	0.121	0.214	0.276	0.395	0.437	0.325	-0.156	-0.121	-0.133	-0.204	-0.3	-0.201	-0.412	-0.41	-0.433
	RB1	Rb	Rb	Rb_a	3	0.352	0.261	0.188	-0.174	-0.005	-0.198	0.183	0.263	-0.459	0.072	0.325	0.198	-0.043	-0.01	0.005	-1.419	-1.68	-1.666
	RB1	Rb (pSer807, pSer811)	Rb_pS807,pS811	Rb_pSer807,pSer811	3	0.027	0.314	0.444	-0.736	0.265	0.074	-0.311	0.155	-1.647	0.294	0.757	0.911	-0.19	-0.059	-0.027	-1.579	-1.615	-1.581
	RPS6KB1	p70 S6 kinase	p70-S6-kinase	p70 S6 kinase_b	3	2.872	3.179	3.271	-0.179	0.392	0.172	0.119	0.7	-0.83	-0.135	0.238	0.229	-0.389	-0.119	-0.438	-0.515	-0.523	-0.336
	AKT1	Akt	Akt	Akt	2	0.246	0.232	0.252	-0.415	-0.079	-0.326	1.043	1.309	1.086	-0.731	-0.541	-0.776	0.128	0.082	0.079	-0.324	-0.641	-0.438
	AKT1	Akt	Akt	Akt	3	0.394	0.717	0.85	-0.992	0.044	-0.044	1.082	1.546	-0.267	-0.923	-0.496	-0.256	0.761	0.563	0.497	-0.651	-0.603	-0.489
	MAPK1	Erk1/2	Erk1/2	Erk1/2	3	-0.046	0.175	0.257	-1.877	-1.041	-1.105	0.624	0.985	-0.654	-0.413	0.046	0.144	0.54	0.529	0.471	-0.337	-0.312	-0.208
	GSK3B	GSK-3β	GSK-3-alpha/beta	GSK-3-beta	3	-0.062	0.276	0.345	-1.635	-0.699	-1.116	0.295	0.43	-1.184	-0.272	0.062	0.164	0.143	0.155	0.106	-0.307	-0.438	-0.384
	PARP1	PARP (cleaved)	PARP_cleaved	PARP_cleaved_a	3	-0.157	0.274	0.294	-0.978	-0.396	-0.452	0.143	1.167	-1.475	-0.143	0.384	0.222	0.393	0.489	0.275	-0.724	-0.64	-0.243
	MTOR	mTOR	mTOR	mTOR_a	3	-0.009	-0.002	-0.013	-0.142	0.246	0.047	0.002	0.335	-0.09	-0.109	0.062	0.194	0.598	0.564	0.552	-0.154	-0.13	-0.112
	MTOR	mTOR (pSer2448)	mTOR_pS2448	mTOR_pSer2448_a	3	0.187	-0.012	-0.135	-0.365	-0.205	-0.093	0.101	0.268	-0.43	-0.127	0.189	0.238	0.585	0.619	0.469	-0.124	-0.103	0.012
