# Supplementary material for: Integrative analysis of multi-platform reverse-phase protein array data for the pharmacodynamic assessment of response to targeted therapies
Source: Sci Rep. 2020 Dec 15;10:21985. doi: 10.1038/s41598-020-77335-0 (PMC7738515; doi:10.1038/s41598-020-77335-0)
Supplement: Supplementary file 7 — Supplementary Information [file 41598_2020_77335_MOESM7_ESM.xlsx]

## Sheet: Supplementary Table 6a
Supplementary Table 6. Hierarchically clustered integrated dataset from multi-platform RPPA analysis of drug-treated breast cancer cell lines. (a) Cluster analysis performed on the basis of Spearman rank correlation coefficient–based distance.
Dendrogram	Gene name	Antibody antigen	Antibody antigen class	Antibody identifier	Platform	Centred normalised intensity
						MCF7 DMSO 24 h rep. 1	MCF7 DMSO 20 min rep. 3	MCF7 DMSO 24 h rep. 2	MCF7 DMSO 24 h rep. 3	MCF7 lapatinib 20 min rep. 1	MCF7 DMSO 20 min rep. 1	MCF7 DMSO 20 min rep. 2	MCF7 lapatinib 24 h rep. 2	MCF7 lapatinib 24 h rep. 1	MCF7 lapatinib 24 h rep. 3	MCF7 lapatinib 20 min rep. 2	MCF7 lapatinib 20 min rep. 3	MCF7 selumetinib 20 min rep. 2	MCF7 selumetinib 20 min rep. 1	MCF7 selumetinib 20 min rep. 3	MCF7 selumetinib 24 h rep. 1	MCF7 selumetinib 24 h rep. 2	MCF7 selumetinib 24 h rep. 3	MDA-MB-231 DMSO 20 min rep. 2	MDA-MB-231 DMSO 20 min rep. 1	MDA-MB-231 DMSO 24 h rep. 1	MDA-MB-231 DMSO 24 h rep. 2	MDA-MB-231 lapatinib 24 h rep. 1	MDA-MB-231 lapatinib 20 min rep. 3	MDA-MB-231 DMSO 20 min rep. 3	MDA-MB-231 DMSO 24 h rep. 3	MDA-MB-231 lapatinib 20 min rep. 1	MDA-MB-231 lapatinib 20 min rep. 2	MDA-MB-231 lapatinib 24 h rep. 2	MDA-MB-231 selumetinib 20 min rep. 1	MDA-MB-231 selumetinib 20 min rep. 2	MDA-MB-231 selumetinib 20 min rep. 3	MDA-MB-231 selumetinib 24 h rep. 1	MDA-MB-231 selumetinib 24 h rep. 2	MDA-MB-231 selumetinib 24 h rep. 3	MDA-MB-231 lapatinib 24 h rep. 3	MDA-MB-468 DMSO 20 min rep. 2	MDA-MB-468 DMSO 20 min rep. 1	MDA-MB-468 DMSO 20 min rep. 3	MDA-MB-468 DMSO 24 h rep. 1	MDA-MB-468 DMSO 24 h rep. 2	MDA-MB-468 DMSO 24 h rep. 3	MDA-MB-468 lapatinib 20 min rep. 1	MDA-MB-468 lapatinib 20 min rep. 2
	MAPK1	Erk1/2 (pThr202/Thr185, pTyr204/Tyr187)	Erk1/2_pT202/T185,pY204/Y187	Erk1/2_pThr202/Thr185,pTyr204/Tyr187_a	1	0.485	0.324	0.447	-0.054	0.08	-0.523	-2.612	-0.228	-0.834	-0.68	-0.008	-0.869	-1.951	-3.124	-1.42	-1.266	-0.149	-1.402	1.19	0.096	-0.195	-0.807	-0.821	-0.043	0.308	0.229	0.589	-0.05	0.115	-2.332	-3.007	-1.197	-1.512	-1.541	-0.661	0.811	0.632	1.002	0.718	0.859	0.794	1.669	0.402	0.73
	MAPK1	Erk1/2 (pThr202/Thr185, pTyr204/Tyr187)	Erk1/2_pT202/T185,pY204/Y187	Erk1/2_pThr202/Thr185,pTyr204/Tyr187_b	1	1.166	-0.359	0.54	0.242	-0.323	-1.02	-0.771	-1.595	-1.384	-1.399	-0.422	-0.764	-1.696	-1.685	-1.869	-1.667	-1.574	-1.9	2.297	0.599	0.478	0.511	0.856	0.488	1.297	0.884	1.138	1.044	1.351	-1.826	-1.943	-2.391	-1.582	-2.252	-1.619	1.597	0.824	1.218	1.043	0.608	0.843	0.698	-0.501	0.226
	MAPK1	Erk1/2 (pThr202/Thr185, pTyr204/Tyr187)	Erk1/2_pT202/T185,pY204/Y187	Erk1/2_pThr202/Thr185,pTyr204/Tyr187_b	3	1.701	0.096	1.441	1.262	0.152	-0.043	0.081	-1.199	-1.292	-1.318	0.229	0.015	-1.8	-1.771	-1.915	-1.805	-1.914	-1.751	3.811	2.968	2.832	2.927	2.633	3.024	3.472	3.184	3.2	3.354	2.702	-1.373	-1.145	-1.509	-1.266	-1.309	-1.593	3.073	1.286	1.517	1.78	0.569	0.91	0.711	-0.347	-0.32
	MAPK1	Erk1/2 (pThr202/Thr185, pTyr204/Tyr187)	Erk1/2_pT202/T185,pY204/Y187	Erk1/2_pThr202/Thr185,pTyr204/Tyr187_b	2	0.366	-0.099	0.103	0.136	-0.129	0.036	-0.277	-0.292	-0.241	-0.258	-0.157	-0.054	-0.414	-0.274	-0.222	-0.308	-0.435	-0.338	1.165	1.158	0.814	0.44	0.706	0.959	1.026	0.886	1.106	0.907	0.478	-0.204	-0.925	-0.519	-0.359	-0.91	-0.3	0.846	0.435	0.687	0.701	0.48	0.347	0.437	0.056	-0.113
	MAPK1	Erk1/2 (pThr202/Thr185, pTyr204/Tyr187)	Erk1/2_pT202/T185,pY204/Y187	Erk1/2_pThr202/Thr185,pTyr204/Tyr187_a	2	0.468	-0.854	-0.024	-0.227	-0.645	-0.515	-0.822	-1.329	-1.1	-1.453	-0.855	-0.883	-1.691	-1.335	-1.694	-1.444	-1.867	-1.936	1.406	1.116	0.843	0.511	0.62	0.838	1.197	0.838	1.122	0.884	0.587	-0.713	-1.198	-1.114	-0.962	-0.947	-1.015	0.948	1.388	1.476	1.492	1.392	1.36	1.425	0.199	0.067
	MAPK1	Erk1/2 (pThr202/Thr185, pTyr204/Tyr187)	Erk1/2_pT202/T185,pY204/Y187	Erk1/2_pThr202/Thr185,pTyr204/Tyr187_a	3	0.964	-0.255	0.408	0.201	-1.181	-0.383	-0.239	-2.429	-2.07	-1.779	-0.957	-0.978	-2.754	-2.301	-2.705	-2.586	-2.911	-2.392	2.067	1.437	0.895	0.697	0.648	0.963	1.776	1.214	1.325	1.478	0.845	-3.612	-3.979	-3.589	-2.652	-2.885	-2.337	1.296	1.602	1.652	1.712	1.367	1.458	1.583	0.113	0.155
	PARP1	PARP (cleaved)	PARP_cleaved	PARP_cleaved_c	2	-0.211	-0.394	-0.129	-0.377	-0.134	0.037	0.043	-0.111	-0.138	-0.4	0.188	-0.273	0.027	-0.11	-0.32	-0.163	-0.127	-0.338	-0.008	0.28	0.063	-0.028	0.209	0.266	-0.214	-0.135	0.27	0.406	0.04	0.372	0.395	0.236	0.029	0.136	-0.152	0.122	-0.161	-0.101	-0.106	0.103	0.072	0.006	-0.033	-0.15
	MAPK14	p38 MAPK	p38-MAPK	p38 MAPK_c	2	-0.105	-0.422	0	-0.263	-0.022	-0.408	0.22	0.044	-0.036	0.027	0.284	-0.313	0.357	-0.199	-0.358	-0.325	-0.011	-0.114	0.453	-0.263	-0.206	0.165	-0.253	-0.542	-0.297	-0.301	-0.279	0.343	-0.049	-0.144	0.487	-0.48	-0.197	0.171	-0.372	0.017	-0.071	-0.139	-0.061	0.208	0.152	0.108	-0.096	0.121
	MAP2K1	MEK1/2 (pSer217, pSer221)	MEK1/2_pS217,pS221	MEK1/2_pSer217,pSer221	3	-0.409	-0.813	-0.627	-0.567	-0.967	-1.311	-0.877	-1.122	-1.225	-0.958	-1.047	-0.91	-0.35	-0.585	-0.713	1.323	1.44	1.507	1.668	0.774	0.608	0.873	0.467	0.833	1.438	1.102	0.912	1.107	0.729	1.336	1.178	1.338	2.332	2.199	2.35	1.207	-0.619	-0.267	-0.563	-0.936	-0.717	-0.707	-1.299	-1.156
	MAP2K1	MEK1/2 (pSer217, pSer221)	MEK1/2_pS217,pS221	MEK1/2_pSer217,pSer221	2	-0.903	-1.467	-1.231	-1.311	-0.954	-1.374	-1.576	-1.351	-1.307	-1.462	-0.812	-0.942	-1.149	-1.013	-1.125	0.593	0.632	0.68	0.972	0.746	0.388	0.33	0.191	1.053	0.823	0.426	1.16	1.084	0.376	1.243	1.015	0.966	2.156	1.772	1.918	0.715	-0.382	-0.301	-0.357	-0.099	-0.389	-0.288	-0.66	-0.723
	MAP2K1	MEK1/2 (pSer217, pSer221)	MEK1/2_pS217,pS221	MEK1/2_pSer217,pSer221	1	0	-0.679	-0.681	-0.698	-0.355	-1.31	-1.52	-1.358	-1.169	-0.955	-0.715	-0.58	-0.256	-0.477	-0.477	0.88	1.156	0.881	0.791	-0.175	-0.16	-0.185	0.004	-0.53	0.501	0.093	0.437	0.376	0.413	0.666	0.317	0.294	1.355	0.609	0.995	2.88	-0.269	0	-0.289	-0.141	-0.183	-0.455	-1.745	-0.342
	MTOR	mTOR (pSer2448)	mTOR_pS2448	mTOR_pSer2448_a	3	0.047	-0.127	-0.015	0.013	-0.087	0.195	-0.004	0.022	-0.276	0.06	-0.13	-0.091	0.207	0.154	0.118	0.018	-0.02	0.069	-0.197	-0.357	-0.363	-0.203	0.034	0.112	-0.085	-0.081	0.125	0.154	-0.062	-0.274	-0.302	-0.239	-0.245	-0.098	-0.302	0.156	-0.095	-0.117	0.02	-0.312	-0.321	0.067	0.209	0.197
	MTOR	mTOR	mTOR	mTOR_a	3	-0.103	-0.147	-0.029	0.11	0.146	-0.144	-0.136	0.229	0.194	-0.028	-0.22	-0.133	0.087	-0.29	-0.424	-0.49	-0.442	-0.117	0.112	-0.276	-0.133	-0.017	0.072	-0.289	-0.088	0.217	0.077	0.002	0.055	0.066	0.248	0.392	0.374	0.268	-0.012	0.609	-0.264	-0.288	-0.246	-0.349	-0.13	-0.042	-0.228	-0.124
	GSK3A	GSK-3α/β (pSer21/Ser9)	GSK-3-alpha/beta_pS21/S9	GSK-3-alpha/beta_pSer21/Ser9_a	3	0.015	-0.148	0.075	0.056	0.562	-0.909	-0.4	0.556	-0.12	-0.149	0.169	0.283	0.38	-0.284	0.12	-0.567	-0.504	-0.431	-0.012	-0.331	-0.196	-0.157	-0.62	-0.291	-0.192	-0.25	-0.895	-0.096	-0.426	-0.004	-0.141	-0.234	-0.24	-0.137	-0.212	0.143	-0.259	-0.182	-0.054	-0.421	-0.271	-0.245	-0.254	-0.229
	RPS6	S6 ribosomal protein (pSer240, pSer244)	S6-ribosomal-protein_pS240,pS244	S6 ribosomal protein_pSer240,pSer244	3	0.568	0.732	0.442	0.296	0.862	0.253	0.468	-0.048	-0.415	-0.345	0.671	0.855	1.062	0.588	0.715	-0.52	-0.402	-0.308	0.225	-0.934	-0.938	-0.794	-0.592	-0.676	0.178	-0.238	-0.177	0.03	-0.377	-0.485	-0.695	-0.811	-1.061	-1.052	-1.225	0.043	0.522	0.574	0.611	0.014	0.108	0.067	0.59	0.591
	RPS6	S6 ribosomal protein (pSer235, pSer236)	S6-ribosomal-protein_pS235,pS236	S6 ribosomal protein_pSer235,pSer236_a	3	0.505	0.764	0.57	0.442	1.077	-0.022	0.267	-0.214	-0.501	-0.52	0.725	0.823	1.166	0.661	0.876	-0.884	-0.921	-0.758	0.948	-0.361	-0.403	-0.309	-0.165	-0.282	0.741	0.042	0.354	0.597	0.133	0.589	0.094	-0.175	-0.525	-1.051	-0.817	0.833	0.39	0.597	0.749	-0.32	-0.102	-0.432	0.459	0.535
	RPS6	S6 ribosomal protein (pSer235, pSer236)	S6-ribosomal-protein_pS235,pS236	S6 ribosomal protein_pSer235,pSer236_b	2	0.255	0.146	0.156	-0.607	1.1	-0.349	0.054	-0.47	-0.776	-1.327	0.859	0.512	1.026	0.421	0.536	-1.366	-1.295	-1.478	0.994	-0.213	-0.571	-0.635	-0.762	-0.401	0.028	-0.894	-0.026	0.35	-0.35	0.274	0.046	-0.451	-0.675	-1.047	-1.277	0.201	0.799	0.992	0.908	0.538	0.177	-0.034	0.87	1.005
	RPS6	S6 ribosomal protein (pSer235, pSer236)	S6-ribosomal-protein_pS235,pS236	S6 ribosomal protein_pSer235,pSer236_a	1	0.536	0.264	0.287	1.021	1.235	-0.449	-0.077	-0.6	-0.744	-0.633	0.66	0.137	1.033	0.6	0.356	-0.533	-0.525	-0.426	0.393	-0.839	-0.708	-0.422	-0.581	-0.892	0.145	-0.574	-0.28	-0.065	-0.353	-0.199	-0.461	-0.684	-0.599	-1.191	-0.769	2.474	0.225	0.666	0.329	0.139	0.058	0.137	0.079	0.625
	RPS6	S6 ribosomal protein (pSer240, pSer244)	S6-ribosomal-protein_pS240,pS244	S6 ribosomal protein_pSer240,pSer244	2	0.384	0.242	0.312	0.008	0.6	-0.094	0.165	-0.095	-0.32	-0.539	0.48	0.35	0.558	0.287	0.393	-0.622	-0.566	-0.614	0.249	-0.351	-0.444	-0.676	-0.678	-0.448	-0.029	-0.546	-0.329	-0.141	-0.425	-0.062	-0.374	-0.437	-0.66	-1.026	-0.888	0.087	0.63	0.612	0.726	0.478	0.333	0.338	0.562	0.565
	RPS6	S6 ribosomal protein (pSer240, pSer244)	S6-ribosomal-protein_pS240,pS244	S6 ribosomal protein_pSer240,pSer244	1	0.677	0.629	0.588	0.036	1.584	0.08	-0.224	-0.17	-0.13	0.003	0.684	0.531	0.954	0.419	0.531	-0.314	-0.119	-0.271	0.634	-0.423	-1.065	-0.674	-1.208	-0.658	-0.032	-0.604	-0.215	-0.328	-0.299	-0.214	-1.171	-0.495	-0.624	-1.617	-0.406	0.494	0.486	0.693	0.57	0.476	0.5	0.605	0.506	0.697
	MAP2K1	MEK1/2	MEK1/2	MEK1/2	3	-0.041	-0.414	-0.191	-0.168	0.456	-0.572	-0.491	0.527	0.381	0.008	0.203	0.294	0.212	0.012	-0.064	-0.711	-0.524	-0.561	0.216	-0.615	-0.26	-0.583	0.182	-0.531	-0.075	0.126	-0.113	0.162	0.275	0.046	-0.393	-0.261	-0.929	-1.182	-1.052	0.935	-0.178	-0.15	-0.094	-0.249	0.076	0.026	-0.235	0.06
	MAP2K1	MEK1/2	MEK1/2	MEK1/2	1	-0.025	-0.499	-0.21	-0.222	0.141	-0.966	-0.254	-0.366	-0.352	-0.115	-0.512	-0.909	-0.026	-0.561	-0.412	-1.342	-0.581	-0.968	0	-1.247	-0.77	-0.867	-0.099	-1.45	-0.037	-0.189	-0.245	-0.287	-0.19	-0.463	-0.893	-1.135	-0.767	-1.826	-1.113	2.472	-0.066	0.535	0.172	0.232	0.467	0.368	-0.336	0.556
	MAP2K1	MEK1	MEK1/2	MEK1	2	-0.39	-0.783	-0.594	-0.703	-0.29	-0.737	-0.772	-0.4	-0.33	-0.578	-0.589	-0.597	-0.535	-0.584	-0.641	-0.592	-0.665	-0.627	-0.382	-0.538	-0.56	-0.864	-0.45	-0.653	-0.621	-0.624	-0.472	-0.434	-0.542	-0.443	-0.784	-0.753	-0.497	-0.84	-0.605	-0.177	-0.196	-0.078	-0.068	0.27	0.095	0.133	-0.018	-0.132
	MAPK1	Erk1/2	Erk1/2	Erk1/2	2	-0.393	-0.596	-0.797	-0.743	-0.279	-0.584	-0.856	-0.569	-0.257	-0.41	-0.729	-0.504	-0.741	-0.481	-0.562	-0.465	-0.794	-0.588	-1.098	-0.702	-0.789	-1.114	-0.621	-0.346	-0.666	-0.605	-0.451	-1.045	-0.803	-0.636	-1.242	-0.566	-0.69	-0.932	-0.5	-0.264	-0.282	-0.126	0.005	-0.015	-0.266	0.016	-0.115	-0.499
	MAPK1	Erk1/2	Erk1/2	Erk1/2	1	-0.02	-0.923	-0.598	-0.256	-0.202	-0.8	-0.929	-0.473	-0.87	-0.958	-0.471	-2.467	-0.426	-1.49	-0.423	-1.537	-0.761	-0.769	-3.012	-2.904	-1.441	-2.254	-2.33	-2.669	-1.36	-1.124	-1.448	-0.989	-2.55	-3.087	-1.424	-2.245	-1.39	-2.128	-1.316	-0.153	-1.787	0.181	-0.371	-0.057	-0.078	0.153	-0.781	-0.06
	ERBB2	Her2	Her2	Her2_c	1	-0.338	-0.748	-0.355	-0.431	-0.454	-0.959	-1.061	-1.018	-0.936	-0.773	-1.389	-1.997	-1.394	-1.8	-0.822	-1.638	-0.358	-0.397	-1.487	-1.621	-1.072	-1.187	-1.599	-1.918	-1.244	-1.012	-1.17	-0.967	-1.439	-1.718	-1.431	-1.36	-1.545	-1.663	-1.257	-0.222	-0.283	0.164	0.019	0.185	0.127	0.116	-0.64	0.056
	ERBB2	Her2	Her2	Her2_b	1	-0.652	-1.187	-1.114	-0.722	-0.297	-1.544	-0.778	-1.176	-1.094	-1.063	-0.914	-0.797	-0.302	-1.038	-1.029	-1.028	-1.13	-1.003	-1.084	-1.548	-1.557	-1.574	-0.844	-1.732	-0.697	-1.004	-1.145	-1.513	-1.212	-1.206	-0.94	-1.579	-1.246	-1.848	-1.29	-0.692	-1.047	-0.922	-0.908	-0.714	-0.987	-1.129	-0.893	-1.017
	ERBB2	Her2	Her2	Her2_d	2	-2.873	-3.152	-3.083	-3.218	-1.652	-2.203	-3.106	-1.551	-1.556	-1.471	-1.442	-1.363	-2.498	-2.643	-2.729	-2.681	-2.701	-2.723	-2.574	-2.378	-2.877	-3.099	-1.011	-0.869	-3.061	-3.062	-0.946	-0.77	-1.231	-2.466	-2.37	-2.625	-2.481	-2.334	-2.702	-1.501	-3	-2.799	-2.99	-2.191	-2.347	-2.56	-2.698	-2.964
	ERBB2	Her2	Her2	Her2_a	3	-1.237	-1.565	-1.405	-1.745	-0.805	-1.924	-1.742	-0.843	-0.826	-0.848	-1.027	-1.181	-0.99	-1.299	-1.273	-1.122	-1.196	-1.264	-2.297	-2.99	-2.344	-2.157	-1.638	-2.248	-2.366	-2.027	-2.024	-1.905	-1.609	-2.23	-2.391	-2.383	-2.11	-2.317	-2.162	-1.224	-4.201	-4.149	-4.046	-4.293	-4.004	-3.95	-3.402	-3.507
	MAPK1	Erk1	Erk1/2	Erk1	2	-0.097	-0.445	-0.268	-0.503	0.007	-0.543	-0.324	0.027	0.002	-0.191	-0.152	-0.214	-0.075	-0.287	-0.248	-0.351	-0.296	-0.332	-0.71	-0.942	-0.939	-1.134	-0.901	-0.902	-0.932	-0.887	-0.853	-0.785	-0.84	-0.824	-0.963	-1.099	-0.827	-1	-0.892	-0.359	-0.191	-0.155	-0.184	0.095	0.044	0.029	-0.185	-0.159
	MTOR	mTOR	mTOR	mTOR_c	2	-0.309	-0.707	-0.548	-0.672	-0.096	-0.668	-0.857	-0.227	-0.182	-0.32	-0.52	-0.424	-0.405	-0.48	-0.462	-0.644	-0.659	-0.561	-0.467	-0.452	-0.483	-0.797	-0.364	-0.488	-0.499	-0.561	-0.386	-0.546	-0.476	-0.273	-0.885	-0.617	-0.373	-0.773	-0.547	0.082	-0.174	-0.003	-0.014	0.185	0.109	0.137	0.01	-0.128
	GSK3A	GSK-3α	GSK-3-alpha/beta	GSK-3-alpha	2	-0.334	-0.567	-0.487	-0.585	-0.223	-0.712	-0.729	-0.307	-0.301	-0.442	-0.572	-0.395	-0.338	-0.489	-0.428	-0.66	-0.588	-0.521	-0.328	-0.527	-0.393	-0.595	-0.401	-0.41	-0.364	-0.385	-0.442	-0.582	-0.278	-0.313	-0.68	-0.484	-0.423	-0.613	-0.421	0.121	-0.023	0.007	0.044	0.149	0.025	0.124	-0.047	-0.098
	MTOR	mTOR (pSer2448)	mTOR_pS2448	mTOR_pSer2448_a	2	-0.506	-0.635	-0.726	-0.771	-0.255	-0.836	-0.915	-0.586	-0.568	-0.654	-0.508	-0.469	-0.45	-0.534	-0.492	-0.841	-0.937	-0.798	-0.246	-0.492	-0.583	-0.755	-0.546	-0.461	-0.428	-0.596	-0.461	-0.537	-0.426	-0.417	-0.759	-0.573	-0.488	-0.548	-0.63	-0.089	0.134	0.209	0.245	0.169	0.007	0.049	0.147	0.254
	MTOR	mTOR (pSer2448)	mTOR_pS2448	mTOR_pSer2448_b	1	0.553	-0.683	-0.458	-0.394	0.122	-1.257	-0.377	-0.645	-0.848	-0.569	-0.649	0.06	0.368	-0.406	-0.098	-0.763	-0.564	0.22	-0.288	-1.628	-1.315	-0.162	-1.736	-1.967	0.234	-0.895	-1.297	-0.389	-0.83	-1.807	-1.699	-1.577	-1.676	-1.703	-0.989	1.422	0.315	0.068	0.465	0.524	0.074	-0.176	-0.518	-0.06
	MTOR	mTOR (pSer2448)	mTOR_pS2448	mTOR_pSer2448_a	1	0.386	-0.411	-0.19	-0.466	0.22	-0.735	-0.941	-0.16	-0.283	-0.102	-0.03	-0.692	0.269	-0.621	-0.446	-0.54	-0.066	-0.565	0.266	-1.25	-0.851	-0.948	-1.18	-1.413	-0.629	-0.758	-0.946	-0.682	-0.671	-1.09	-1.022	-1.233	-0.52	-1.417	-0.739	0.139	-0.099	0.396	0.15	0.407	0.422	0.957	-0.071	0.488
	RPS6	S6 ribosomal protein	S6-ribosomal-protein	S6 ribosomal protein	1	0.78	-0.512	0.332	0.563	0.61	-0.006	-1.04	-0.312	0.13	0.015	-0.069	0.039	0.12	-0.31	0.14	-0.048	-0.441	-0.04	0.025	-1.238	-1.301	-1.215	-1.373	-1.973	-0.53	-0.431	-0.228	-1.112	-0.34	-0.762	-1.002	-1.261	-0.809	-1.592	-0.297	2.679	-0.124	0.015	-0.029	-0.009	0.054	0.462	-0.462	0.271
	RPS6	S6 ribosomal protein	S6-ribosomal-protein	S6 ribosomal protein	3	0.189	-0.294	-0.09	-0.164	0.071	-0.983	-0.729	0.156	0	-0.11	-0.476	-0.147	0.582	-0.329	-0.094	-0.531	-0.382	-0.379	-0.274	-1.862	-1.538	-1.708	-1.444	-2.293	-0.621	-0.77	-1.363	-1.012	-0.671	-1.057	-1.888	-1.966	-1.09	-2.315	-1.612	0.572	0.069	0.193	0.313	-0.288	0	0.036	0.078	0.264
	EGFR	EGFR (pTyr1173)	EGFR_pY1173	EGFR_pTyr1173_a	3	0.115	-0.061	0.026	-0.165	-0.174	-0.721	-0.394	0	-0.108	0.393	-0.29	-0.079	0.267	-0.055	0.063	-0.241	-0.071	-0.131	-0.293	-1.41	-0.79	-0.789	-0.798	-1.262	-0.298	-0.32	-0.831	-0.744	-0.508	-1.053	-1.394	-1.359	-1.033	-1.382	-1.069	-0.033	0.069	0.041	0.171	-0.026	0.296	0.272	-0.062	0.006
	EGFR	EGFR (pTyr1068)	EGFR_pY1068	EGFR_pTyr1068_a	3	-0.26	-0.073	-0.248	-0.38	-0.371	-0.09	-0.063	-0.143	-0.184	0.107	-0.207	-0.408	0.27	0.347	0.267	-0.069	-0.062	-0.042	-0.253	-0.218	-0.555	-0.623	-0.925	-0.944	-0.204	-0.434	-0.553	-0.581	-0.66	-0.708	-0.856	-1.077	-0.474	-0.443	-0.026	-0.544	1.946	1.865	1.782	2.563	2.835	2.864	0.682	0.899
	ERBB2	Her2 (pTyr1139)	Her2_pY1139	Her2_pTyr1139	3	-0.394	-0.195	-0.426	-0.615	-0.616	-0.41	-0.235	-0.211	-0.25	0.059	-0.504	-0.504	0.075	0.135	0.16	0.055	0.137	-0.181	-1.536	-1.691	-1.703	-1.869	-1.774	-1.728	-1.456	-1.497	-1.709	-1.498	-1.624	-1.759	-2.046	-2.091	-1.724	-1.768	-1.188	-1.572	0.282	0.258	0.254	0.658	1.022	1.032	-0.328	-0.18
	ERBB2	Her2 (pTyr1139)	Her2_pY1139	Her2_pTyr1139	1	-0.037	-0.929	-1.102	-0.808	-1.012	-0.823	-1.533	-0.843	-1.339	-1.259	-0.835	-0.786	-1.254	-1.165	-0.572	-1.082	-0.883	-0.835	-1.215	-1.466	-1.495	-1.515	-1.476	-1.442	-0.778	-1.169	-0.734	-1.271	-0.957	-0.975	-1.511	-1.431	-0.915	-1.447	-0.687	-1.252	0.825	1.113	0.877	1.431	1.546	1.747	-0.445	0.604
	ERBB2	Her2 (pTyr1139)	Her2_pY1139	Her2_pTyr1139	2	-1.344	-1.644	-1.574	-0.483	-0.671	-0.773	-1.491	-1.03	-0.861	-0.29	-0.833	-0.912	-1.221	-0.955	-1.347	-1.283	-1.538	-0.407	-1.286	-0.482	-0.935	-1.563	-0.42	0.497	-0.393	-1.168	-0.126	0.022	-0.849	-0.642	-0.898	0.116	-0.777	-1.245	-0.91	-0.703	0.318	0.663	0.366	1.455	1.636	1.618	-0.008	-0.388
	EGFR	EGFR (pTyr1068)	EGFR_pY1068	EGFR_pTyr1068_b	2	-0.938	-1.101	-1.188	-1.142	-0.675	-0.9	-1.224	-0.98	-0.743	-0.97	-0.858	-0.813	-0.997	-0.864	-0.921	-0.996	-1.159	-1.053	-0.653	-0.437	-0.634	-0.819	-0.265	-0.48	-0.86	-0.827	-0.24	-0.27	-0.636	-0.434	-0.645	-0.802	-0.49	-0.72	-0.871	-0.537	0.817	1.042	0.798	1.494	1.617	1.553	0.507	0.379
	GSK3A	GSK-3α (pSer21)	GSK-3-alpha/beta_pS21/S9	GSK-3-alpha_pSer21	2	-0.739	-0.904	-0.833	-0.987	-0.517	-0.91	-1.009	-0.721	-0.719	-0.884	-0.741	-0.679	-0.75	-0.744	-0.795	-0.871	-0.87	-0.831	-0.807	-0.693	-0.778	-0.999	-0.638	-0.722	-0.734	-0.826	-0.599	-0.753	-0.659	-0.617	-0.993	-0.808	-0.643	-0.831	-0.76	-0.327	0.087	0.177	0.271	0.345	0.259	0.361	0.122	-0.012
	EGFR	EGFR (pTyr1173)	EGFR_pY1173	EGFR_pTyr1173_b	2	-0.389	-0.734	-0.225	-0.759	-0.293	-1.005	-0.556	-0.028	-0.368	-0.498	-0.384	-0.513	-0.259	-0.682	-0.524	-0.814	-0.337	-0.498	-0.021	-0.751	-0.827	-0.799	-0.671	-0.898	-0.793	-0.94	-0.708	-0.274	-0.418	-0.63	-0.498	-1.031	-0.62	-0.732	-0.881	-0.124	-0.059	-0.058	0.012	0.19	0.11	0.233	-0.046	0.05
	RPS6	S6 ribosomal protein	S6-ribosomal-protein	S6 ribosomal protein	2	-0.065	-0.631	-0.203	-0.73	0.029	-0.888	-0.52	-0.074	-0.132	-0.514	-0.178	-0.341	-0.004	-0.385	-0.359	-0.62	-0.536	-0.671	-0.223	-1.088	-0.758	-0.907	-0.874	-1.198	-0.794	-1.052	-0.974	-0.642	-0.452	-0.752	-0.872	-1.251	-0.714	-0.98	-1.114	-0.063	0.183	0.016	0.147	0.289	0.231	0.263	0.07	0.004
	MAPK14	p38 MAPK (pThr180, pTyr182)	p38-MAPK_pT180,pY182	p38 MAPK_pThr180,pTyr182_a	1	-0.003	-1.018	-0.454	-0.369	-0.272	-1.206	-1.088	-0.415	-0.39	-0.309	-0.52	-1.249	-0.2	-0.623	-0.693	-0.391	-0.236	-0.318	-0.421	-1.56	-1.301	-1.28	-0.403	-1.914	-0.602	-0.962	-1.188	-0.985	-0.352	-1.049	-1.199	-1.666	-0.677	-1.777	-0.833	0.055	0.648	1.021	0.927	0.337	0.49	0.2	0.117	1.178
	MAPK14	p38 MAPK (pThr180, pTyr182)	p38-MAPK_pT180,pY182	p38 MAPK_pThr180,pTyr182_a	2	-0.092	-0.561	-0.235	-0.487	0.052	-0.452	-0.658	-0.134	-0.076	-0.424	-0.315	-0.304	-0.264	-0.262	-0.412	-0.49	-0.672	-0.647	-0.587	-0.37	-0.535	-0.629	-0.441	-0.605	-0.87	-0.737	-0.442	-0.663	-0.511	-0.574	-0.791	-0.95	-0.523	-0.772	-0.778	-0.228	0.722	0.83	0.812	0.773	0.618	0.623	0.75	0.836
	MAPK14	p38 MAPK (pThr180, pTyr182)	p38-MAPK_pT180,pY182	p38 MAPK_pThr180,pTyr182_b	2	-0.207	-0.587	-0.267	-0.736	-0.11	-0.232	-0.43	-0.334	-0.215	-0.672	-0.437	-0.503	-0.288	-0.2	-0.556	-0.378	-0.563	-0.84	-0.175	0.112	-0.102	-0.276	-0.067	-0.216	-0.234	-0.227	-0.004	-0.244	-0.159	-0.043	-0.406	-0.362	-0.074	-0.264	-0.327	-0.041	1.085	1.248	1.076	0.819	0.841	0.497	1.099	1.07
	MAPK14	p38 MAPK (pThr180, pTyr182)	p38-MAPK_pT180,pY182	p38 MAPK_pThr180,pTyr182_a	3	-0.253	-0.202	-0.024	-0.434	-1.162	-0.278	-0.411	-1.176	-1.41	-0.642	-2.461	-1.207	-0.971	-1.324	-0.892	-0.433	-0.921	-0.326	-0.607	-0.532	-0.282	-0.112	-0.032	0.106	-0.467	-0.454	0.041	-0.06	0.024	-0.8	-0.48	-0.245	-0.233	0.082	-0.357	-0.056	1.421	1.573	1.694	0.373	0.561	0.351	1.303	1.44
	AKT1	Akt (pSer473)	Akt_pS473	Akt_pSer473_b	3	-1.108	-0.764	-0.912	-0.64	-0.601	-0.412	-0.641	-1.224	-1.476	-1.321	-0.51	-0.055	-0.686	-0.334	-0.6	-0.938	-0.451	-0.92	-1.37	-1.19	-1.435	-1.275	-0.617	-0.733	-1.373	-1.198	-0.831	-0.842	-0.887	-1.015	-1.06	-1.183	-0.754	-0.537	-0.848	-0.993	1.315	1.496	1.67	0.891	1.043	0.86	1.574	1.53
	AKT1	Akt (pSer473)	Akt_pS473	Akt_pSer473_a	3	-2.528	-1.61	-2.097	-2.214	-1.571	-1.701	-1.417	-2.993	-2.818	-2.539	-1.111	-1.198	-1.059	-0.676	-0.943	-1.665	-1.333	-1.411	-2.833	-3.408	-3.512	-3.766	-3.343	-3.168	-2.818	-3.363	-2.846	-2.73	-3.222	-3.899	-4.012	-4.161	-2.194	-1.74	-1.554	-2.925	1.887	2.07	2.196	1.337	1.295	1.549	1.77	1.758
	AKT1	Akt (pSer473)	Akt_pS473	Akt_pSer473_a	2	-1.935	-1.637	-1.746	-1.827	-1.094	-1.597	-1.701	-2.019	-2.03	-1.931	-1.169	-1.111	-1.508	-1.225	-1.332	-1.841	-1.606	-1.558	-1.663	-1.221	-1.637	-1.866	-1.079	-1.091	-1.76	-2.175	-0.907	-0.993	-1.233	-1.459	-1.698	-1.606	-1.22	-1.144	-1.693	-1.566	1.607	1.823	1.825	1.412	1.181	1.245	1.537	1.429
	AKT1	Akt (pSer473)	Akt_pS473	Akt_pSer473_a	1	-0.926	-0.832	-0.908	-0.951	-0.554	-1.328	-1.831	-1.859	-1.907	-1.782	-0.666	-0.737	-0.608	-0.741	-0.769	-0.873	-0.765	-0.79	-1.816	-2.206	-2.06	-2.123	-1.98	-2.229	-1.94	-1.943	-1.556	-1.957	-0.75	-1.92	-2.02	-2.063	-1.789	-2.222	-1.536	-1.325	0.647	1.15	0.682	0.553	0.535	0.866	0.399	1.186
	GSK3A	GSK-3α/β (pSer21/Ser9)	GSK-3-alpha/beta_pS21/S9	GSK-3-alpha/beta_pSer21/Ser9_b	2	-0.994	-1.075	-1.128	-1.257	-0.525	-1.04	-1.108	-1.174	-1.254	-1.35	-0.939	-0.835	-0.92	-0.918	-0.916	-1.336	-1.415	-1.284	-1.25	-1.482	-1.59	-1.758	-1.411	-1.237	-1.344	-1.515	-1.342	-1.275	-1.247	-1.907	-1.93	-1.76	-1.571	-1.504	-1.55	-0.981	0.543	0.637	0.643	0.621	0.42	0.42	0.529	0.418
	GSK3B	GSK-3β (pSer9)	GSK-3-alpha/beta_pS21/S9	GSK-3-beta_pSer9_b	2	-0.107	-0.073	-0.212	-0.386	0.6	-0.038	-0.251	-0.381	-0.38	-0.458	0.054	0.246	0.12	0.155	0.177	-0.28	-0.523	-0.324	-1.493	-1.453	-1.736	-1.896	-1.609	-1.38	-1.599	-1.719	-1.444	-1.652	-1.657	-1.724	-2.018	-1.72	-1.855	-1.878	-1.811	-1.465	0.536	0.781	0.805	0.641	0.477	0.535	0.736	0.507
	GSK3B	GSK-3β (pSer9)	GSK-3-alpha/beta_pS21/S9	GSK-3-beta_pSer9_a	1	-0.057	-0.09	0.503	-0.777	0.879	-0.003	-0.768	-0.168	0.018	-0.004	-0.082	0.228	0.56	-0.157	-0.403	-0.549	-0.237	-0.09	-1.58	-3.384	-3.749	-3.196	-4.537	-2.397	-1.613	-3.413	-2.092	-3.129	-2.729	-5.904	-4.322	-3.162	-4.321	-3.925	-2.208	-5.192	0.78	0.647	0.448	0.498	0.768	1.078	0.865	0.886
	GSK3A	GSK-3α/β (pSer21/Ser9)	GSK-3-alpha/beta_pS21/S9	GSK-3-alpha/beta_pSer21/Ser9_a	1	-1.366	-0.544	-0.46	-0.748	-0.217	-1.127	-1.569	-1.14	-1.384	-1.65	-0.577	-1.237	-0.981	-1.625	-1.029	-1.822	-1.144	-1.388	-1.707	-2.546	-2.095	-2.417	-1.811	-2.563	-1.683	-1.553	-1.459	-1.273	-1.769	-2.561	-1.656	-2.513	-1.884	-2.459	-1.604	-0.645	0.051	0.635	0.223	0.392	0.373	0.665	0.021	0.53
	AKT1	Akt	Akt	Akt	1	-0.262	-0.284	-1.296	-1.325	-0.372	-1.246	-1.393	-0.675	-3.097	-3.604	-0.438	-1.131	0.051	-0.7	-0.985	-2.118	-0.29	-0.624	-0.007	-1.304	-1.225	-1.424	-1.273	-1.629	-1.1	-1.117	-0.142	-1.102	-0.229	-0.862	-1.293	-1.198	-0.205	-1.638	-0.128	0.655	0.266	0.856	0.696	0.507	0.18	0.576	0.024	0.808
	MAPK14	p38 MAPK	p38-MAPK	p38 MAPK_b	1	0.376	-0.258	0.146	-0.295	0.424	-1.145	-1.57	-0.265	0.053	-0.359	-0.268	-0.244	0.116	-0.692	-0.363	-0.654	-0.246	-0.124	0.358	-1.444	-1.319	-1.259	-1.573	-1.508	-0.258	-1.174	-0.713	-1.201	-0.678	-1.66	-1.585	-1.439	-0.856	-1.587	-0.328	1.634	-0.055	-0.281	0.001	0.423	0.261	0.901	0.213	0.325
	EGFR	EGFR (pTyr1173)	EGFR_pY1173	EGFR_pTyr1173_a	2	-0.22	-0.501	-0.431	-0.588	-0.098	-0.429	-0.451	-0.231	-0.167	-0.497	-0.237	-0.331	-0.177	-0.259	-0.391	-0.375	-0.484	-0.585	-0.289	-0.376	-0.35	-0.565	-0.348	-0.337	-0.281	-0.368	-0.232	-0.382	-0.391	-0.284	-0.451	-0.453	-0.342	-0.569	-0.441	-0.018	0.194	0.26	0.318	0.603	0.596	0.592	0.178	0.079
	EGFR	EGFR (pTyr1068)	EGFR_pY1068	EGFR_pTyr1068_a	1	0.032	-0.281	-0.33	0.045	-0.354	-1.149	-1.881	-0.37	-1.447	-0.378	-0.357	-0.402	-0.112	-0.474	0.007	-0.92	-0.172	-0.151	-0.368	-1.743	-0.984	-1.402	-1.216	-2.223	-0.868	-0.852	-0.904	-0.649	-0.403	-1.312	-1.28	-1.225	-1.381	-1.337	-0.897	0.219	0.651	0.729	0.887	1.34	1.151	1.337	-0.026	0.362
	EGFR	EGFR (pTyr1173)	EGFR_pY1173	EGFR_pTyr1173_a	1	-0.273	-0.385	-0.353	-0.478	-0.163	-1.139	-1.697	-0.573	-0.844	-0.352	-0.424	-1.085	-0.405	-0.661	-0.525	-0.503	-0.466	-0.455	-0.699	-1.716	-1.246	-1.318	-1.546	-1.824	-1.521	-0.952	-1.37	-1.165	-0.478	-1.543	-1.437	-1.528	-0.734	-1.63	-0.89	0.214	0.444	1.023	0.572	0.896	0.988	1.484	-0.151	0.669
	MAPK14	p38 MAPK (pThr180, pTyr182)	p38-MAPK_pT180,pY182	p38 MAPK_pThr180,pTyr182_c	1	0.062	-0.191	-0.45	-0.186	0.093	-1.105	-1.817	-0.373	-0.666	-0.405	-0.254	0.084	-0.054	-0.252	-0.09	-0.367	-0.258	-0.069	-0.592	-1.475	-1.115	-1.107	-1.576	-1.713	-1.105	-1.099	-1.108	-1.108	-0.172	-1.148	-1.731	-1.433	-0.573	-1.487	-1.135	0.456	0.644	0.482	0.829	0.663	0.487	-0.053	-0.697	0.14
	MTOR	mTOR	mTOR	mTOR_b	1	0.195	-0.437	-0.371	-0.289	-0.014	-1.177	-1.181	-0.586	-1.107	-0.377	-0.34	-0.744	-0.122	-0.684	-0.193	-0.645	-0.468	-0.632	-0.454	-1.709	-1.18	-1.444	-1.409	-1.845	-1.205	-0.722	-1.131	-0.685	-0.704	-1.645	-1.378	-1.459	-0.639	-1.376	-1.058	0.218	-0.079	0.583	0.24	0.649	0.114	0.047	-0.25	0.349
	PARP1	PARP (cleaved)	PARP_cleaved	PARP_cleaved_b	1	-0.227	-0.424	-0.242	-0.519	-0.002	-1.068	-0.963	-0.276	0.053	0.124	-0.502	-0.179	-0.223	-0.347	-0.329	-0.208	-0.3	-0.316	0.002	-1.131	-1.067	-1.118	-0.814	-1.557	-0.216	-0.631	-0.676	-0.994	-0.381	-0.58	-1.064	-1.058	-0.518	-1.374	-0.223	1.316	0.508	0.788	0.63	0.683	0.75	0.921	-0.124	0.921
	GSK3A	GSK-3α/β	GSK-3-alpha/beta	GSK-3-alpha/beta	1	-0.132	0.486	0.469	-0.214	1.23	-0.212	-1.792	0.127	0.087	0.327	0.087	-0.244	-0.41	-0.444	-0.298	0.299	0.704	-0.305	-0.048	-1.251	-1.367	-1.418	-1.918	-1.284	-1.801	-1.256	-0.298	-1.593	-0.398	-1.036	-2.021	-1.284	-0.448	-2.179	-0.288	0.04	-0.159	0.572	-0.055	-0.003	0.545	0.759	0.391	0.493
	RPS6KB1	p70 S6 kinase	p70-S6-kinase	p70 S6 kinase_a	1	2.773	2	2.296	2.787	3.141	1.225	1.443	2.28	1.782	2.167	2.11	1.417	2.676	1.927	2.163	2.157	2.704	2.281	0.106	-1.198	-0.932	-1.086	-0.729	-1.339	-0.139	-0.388	-0.372	-0.793	0.012	-0.3	-0.935	-1.003	-0.891	-1.209	-0.026	0.748	-0.54	-0.208	-0.193	-0.159	-0.433	-0.393	-1.394	-0.174
	RPS6KB1	p70 S6 kinase	p70-S6-kinase	p70 S6 kinase_a	2	3.05	2.721	2.936	2.794	3.016	2.592	2.662	3.081	3.109	2.964	2.774	2.805	2.804	2.756	2.867	2.789	2.82	2.824	-0.29	-0.226	-0.261	-0.475	-0.171	-0.338	-0.389	-0.374	-0.279	-0.402	-0.226	-0.221	-0.589	-0.468	-0.209	-0.493	-0.416	0.066	-0.367	-0.284	-0.31	-0.186	-0.236	-0.186	-0.348	-0.382
	RPS6KB1	p70 S6 kinase (pThr421, pSer424)	p70-S6-kinase_pT421,pS424	p70 S6 kinase_pThr421,pSer424_b	1	2.25	0.893	1.368	1.581	1.904	0.202	0.284	0.665	0.234	0.33	1.129	0.191	1.041	0.562	0.626	0.536	0.762	0.431	-0.312	-1.521	-0.655	-0.505	-0.944	-1.936	-0.733	-0.51	-0.757	-0.687	-0.158	-0.947	-1.568	-1.499	-0.817	-0.948	-0.441	1.221	0.004	0.367	0.076	0.098	0.299	0.348	-0.44	0.36
	RPS6KB1	p70 S6 kinase (pThr421, pSer424)	p70-S6-kinase_pT421,pS424	p70 S6 kinase_pThr421,pSer424_a	3	1.601	1.307	1.525	1.22	1.257	0.962	1.161	0.832	0.749	0.93	1.298	1.384	1.083	0.934	1	0.5	0.558	0.737	-0.401	-1.02	-0.441	-0.36	-0.363	-0.657	-0.304	0.096	-0.626	-0.398	-0.304	-1.089	-0.928	-1.116	-0.705	-0.63	-0.51	-0.059	0.023	0.106	0.143	0.213	0.416	0.502	-0.075	0.031
	RPS6KB1	p70 S6 kinase (pThr421, pSer424)	p70-S6-kinase_pT421,pS424	p70 S6 kinase_pThr421,pSer424_c	2	1.098	0.34	0.645	0.48	0.594	-0.169	-0.074	0.617	0.621	0.168	0.522	0.562	0.547	0.42	0.392	0.244	0.197	0.088	-0.049	-0.825	-0.104	-0.817	-0.361	-1.172	-0.4	-0.16	-0.791	-0.739	-0.251	-0.434	-1.032	-0.973	0.008	-0.943	-0.324	0.286	0.326	0.45	0.579	1.049	0.721	1.015	0.418	-0.239
	GSK3B	GSK-3β	GSK-3-alpha/beta	GSK-3-beta	2	0.211	-0.126	0.032	-0.068	0.335	-0.245	-0.202	0.148	0.074	0.11	-0.054	0.038	0.095	-0.018	0.013	-0.146	-0.102	0.045	-1.326	-1.456	-1.36	-1.516	-1.266	-1.384	-1.503	-1.461	-1.384	-1.446	-1.27	-1.371	-1.728	-1.624	-1.424	-1.679	-1.576	-0.928	0.356	0.362	0.44	0.577	0.574	0.609	0.384	0.277
	GSK3B	GSK-3β	GSK-3-alpha/beta	GSK-3-beta	3	0.655	0.297	0.553	0.454	0.85	-0.111	0.227	0.726	0.746	0.547	0.601	0.614	0.792	0.418	0.425	0.213	0.294	0.228	-0.748	-1.683	-0.992	-1.006	-0.895	-1.181	-1.164	-0.758	-1.037	-0.876	-0.715	-0.899	-1.679	-1.314	-1.157	-1.531	-1.434	-0.236	-0.486	-0.355	-0.432	-0.555	-0.233	-0.609	-0.075	-0.098
	PARP1	PARP (cleaved)	PARP_cleaved	PARP_cleaved_a	3	0.192	0.008	-0.201	-0.562	0.721	-0.443	-0.012	0.75	1.012	0.754	0.268	0.596	0.289	0.024	0.282	-0.087	0.009	0.236	-0.682	-1.264	-0.966	-3.625	-1.04	-3.452	-0.738	-0.42	-0.68	-0.409	-0.02	0.06	-3.593	-3.625	-0.684	-1.152	-1.579	0.153	-0.926	-1.01	-0.529	-0.743	-0.41	-0.235	-0.408	-0.441
	AKT1	Akt	Akt	Akt	2	0.698	0.198	0.441	0.154	0.786	0.192	0.178	0.801	0.861	0.551	0.394	0.424	0.548	0.413	0.425	0.464	0.421	0.396	-0.133	-0.469	-0.297	-0.667	-0.316	-0.554	-0.38	-0.469	-0.457	-0.46	-0.199	-0.309	-0.489	-0.526	-0.167	-0.509	-0.409	0.291	-0.695	-0.379	-0.492	-0.026	-0.12	-0.132	-0.29	-0.495
	AKT1	Akt	Akt	Akt	3	0.865	0.684	0.731	0.52	0.752	0.228	0.551	0.939	0.845	0.981	0.532	0.705	1.021	0.715	0.743	0.716	0.817	0.852	-0.122	-1.158	-0.575	-0.445	-0.454	-0.752	-0.21	-0.117	-0.459	-0.382	-0.367	-0.736	-0.883	-0.967	-0.751	-0.625	-0.609	0.124	-0.769	-0.817	-0.655	-0.667	-0.318	-0.293	-0.507	-0.465
	MAPK1	Erk1/2	Erk1/2	Erk1/2	3	0.205	0.128	0.069	-0.137	0.091	-0.175	0.046	0.425	0.303	0.537	0.041	0.218	0.458	0.252	0.308	0.276	0.312	0.364	-1.171	-2.006	-1.705	-1.729	-1.539	-1.811	-1.234	-1.266	-1.386	-1.499	-1.351	-1.712	-1.964	-1.854	-1.517	-1.679	-1.463	-0.964	-0.442	-0.467	-0.337	-0.549	-0.344	-0.288	-0.431	-0.379
	RB1	Rb	Rb	Rb_b	3	0.509	0.658	0.543	0.413	0.262	0.662	0.654	0.55	0.511	0.82	0.33	0.337	0.866	0.972	0.85	0.613	0.648	0.639	0.304	0.21	0.026	0.097	0.044	-0.06	0.365	0.31	0.063	0.153	0.162	-0.118	-0.353	-0.35	-0.072	0.106	0.428	0.198	-0.32	-0.323	-0.344	-0.321	-0.263	-0.316	-0.271	-0.25
	RB1	Rb	Rb	Rb_b	1	0.584	-0.026	0.045	-0.006	0.464	-0.899	-0.16	-0.163	-0.189	0.055	-0.195	-0.585	0.433	-0.2	-0.035	-0.29	-0.054	-0.376	-0.271	-1.025	-1.055	-1.044	-0.297	-1.494	-0.289	-0.941	-0.275	-0.148	-0.257	-0.553	-0.955	-1.054	-1.079	-1.973	-1.216	0.692	-1.978	-0.748	-1.798	-0.437	-1.507	-1.114	-2.363	-1.218
	RB1	Rb (pSer807, pSer811)	Rb_pS807,pS811	Rb_pSer807,pSer811	1	0.216	0.045	0.865	-0.166	1.289	0.172	-0.481	0.156	0.241	0.182	-0.056	0.242	0.257	-0.172	-0.19	-0.519	-0.257	-0.107	1.036	-0.694	-0.765	-0.261	-0.82	-0.396	0.278	-0.338	-0.184	-0.318	-0.005	-0.247	-1.271	-0.719	-1.692	-2.48	-0.642	1.9	-2.971	-0.901	-1.738	-0.763	-0.629	-0.445	-0.337	-2.374
	RB1	Rb	Rb	Rb_b	2	0.258	-0.043	0.222	-0.054	0.362	-0.126	-0.052	0.138	0.219	-0.099	0.127	0.083	0.267	0.108	0.073	-0.239	-0.249	-0.394	0.228	-0.062	-0.025	-0.188	-0.029	-0.313	-0.071	-0.066	-0.147	-0.046	0.042	-0.001	-0.229	-0.362	-0.569	-0.723	-0.726	0.441	-1.471	-1.391	-1.437	-1.139	-1.218	-1.322	-1.377	-1.393
	RB1	Rb (pSer807, pSer811)	Rb_pS807,pS811	Rb_pSer807,pSer811	2	0.307	0.067	0.217	-0.06	0.663	0.101	0.119	-0.247	-0.423	-0.599	0.334	0.374	0.417	0.32	0.271	-1.097	-1.092	-1.141	0.556	0.476	0.376	0.319	0.374	0.243	0.407	0.342	0.441	0.345	0.433	0.493	0.15	0.226	-0.881	-1.087	-1.107	0.732	-2.606	-2.573	-2.599	-2.297	-2.332	-2.662	-2.384	-2.656
	RB1	Rb	Rb	Rb_a	3	0.331	0.311	0.456	0.06	0.1	0.475	0.384	-0.091	-0.28	0.047	0.203	0.231	0.6	0.334	0.441	0.282	-0.09	-0.01	0.119	-0.051	0.02	0.052	0.306	0.439	-0.075	-0.001	0.487	0.399	0.336	0.27	0.118	-0.021	-0.47	-0.6	-0.659	0.241	-1.557	-1.295	-1.543	-1.779	-1.588	-1.932	-1.152	-1.239
	RB1	Rb (pSer807, pSer811)	Rb_pS807,pS811	Rb_pSer807,pSer811	3	0.906	0.657	0.876	0.582	0.917	0.24	0.527	0.066	-0.102	0.039	0.823	0.92	0.942	0.582	0.715	-0.853	-0.758	-0.862	0.478	-0.523	-0.36	0.003	0.172	0.042	0.287	0.479	0.148	0.418	0.326	-0.153	-0.333	-0.304	-1.483	-1.607	-2.023	0.886	-1.402	-1.366	-1.368	-1.648	-1.46	-1.281	-1.917	-1.724
	RPS6KB1	p70 S6 kinase	p70-S6-kinase	p70 S6 kinase_b	3	3.375	3.323	3.358	3.305	3.888	2.924	3.231	3.181	2.977	2.961	3.551	3.65	3.822	3.436	3.491	2.443	2.439	2.468	0.444	-0.127	-0.125	0.071	0.037	0.164	0.224	0.207	0.249	0.277	0.1	0.232	0.132	-0.037	-0.211	-0.318	-0.274	0.587	-0.471	-0.463	-0.284	-0.807	-0.497	-0.497	-0.667	-0.591
	MAPK14	p38 MAPK	p38-MAPK	p38 MAPK_a	3	0.04	-0.254	-0.056	-0.066	0.263	-0.659	-0.322	0.276	0.177	0.089	0.074	0.06	0.255	-0.151	-0.07	-0.388	-0.281	-0.265	1.451	0.65	0.971	1.013	1.223	0.941	1.238	1.412	1.017	1.226	1.358	1.214	1.014	0.93	0.969	0.792	0.907	1.924	-0.514	-0.611	-0.438	-0.406	-0.322	-0.167	-0.477	-0.387
[truncated: 64 more columns]

## Sheet: Supplementary Table 6b
Supplementary Table 6. Hierarchically clustered integrated dataset from multi-platform RPPA analysis of drug-treated breast cancer cell lines. (b) Cluster analysis performed on the basis of Euclidean distance.
Dendrogram	Gene name	Antibody antigen	Antibody antigen class	Antibody identifier	Platform	Centred normalised intensity
						MCF7 DMSO 20 min rep. 1	MCF7 DMSO 20 min rep. 2	MCF7 DMSO 20 min rep. 3	MCF7 DMSO 24 h rep. 3	MCF7 DMSO 24 h rep. 2	MCF7 DMSO 24 h rep. 1	MCF7 lapatinib 20 min rep. 1	MCF7 lapatinib 20 min rep. 2	MCF7 lapatinib 20 min rep. 3	MCF7 selumetinib 20 min rep. 2	MCF7 selumetinib 20 min rep. 3	MCF7 selumetinib 20 min rep. 1	MCF7 lapatinib 24 h rep. 2	MCF7 lapatinib 24 h rep. 3	MCF7 lapatinib 24 h rep. 1	MCF7 selumetinib 24 h rep. 1	MCF7 selumetinib 24 h rep. 2	MCF7 selumetinib 24 h rep. 3	MDA-MB-231 DMSO 20 min rep. 2	MDA-MB-231 DMSO 20 min rep. 3	MDA-MB-231 DMSO 20 min rep. 3	MDA-MB-231 lapatinib 20 min rep. 3	MDA-MB-231 DMSO 24 h rep. 2	MDA-MB-231 DMSO 24 h rep. 1	MDA-MB-231 DMSO 24 h rep. 3	MDA-MB-231 lapatinib 24 h rep. 1	MDA-MB-231 lapatinib 20 min rep. 1	MDA-MB-231 lapatinib 20 min rep. 2	MDA-MB-231 lapatinib 24 h rep. 2	MDA-MB-231 selumetinib 20 min rep. 1	MDA-MB-231 selumetinib 20 min rep. 2	MDA-MB-231 selumetinib 20 min rep. 3	MDA-MB-231 selumetinib 24 h rep. 2	MDA-MB-231 selumetinib 24 h rep. 1	MDA-MB-231 selumetinib 24 h rep. 3	MDA-MB-231 lapatinib 24 h rep. 3	MDA-MB-468 selumetinib 24 h rep. 3	MDA-MB-468 selumetinib 24 h rep. 1	MDA-MB-468 selumetinib 24 h rep. 2	MDA-MB-468 selumetinib 20 min rep. 3	MDA-MB-468 selumetinib 20 min rep. 2	MDA-MB-468 selumetinib 20 min rep. 1	MDA-MB-468 lapatinib 24 h rep. 2	MDA-MB-468 lapatinib 24 h rep. 3
	MAPK1	Erk1/2 (pThr202/Thr185, pTyr204/Tyr187)	Erk1/2_pT202/T185,pY204/Y187	Erk1/2_pThr202/Thr185,pTyr204/Tyr187_a	3	-0.8	-0.929	-0.923	-0.256	-0.598	-0.02	-0.202	-0.471	-2.467	-0.426	-0.423	-1.49	-0.473	-0.958	-0.87	-1.537	-0.761	-0.769	-3.012	-1.36	-2.904	-2.669	-2.254	-1.441	-1.124	-2.33	-1.448	-0.989	-2.55	-3.087	-1.424	-2.245	-2.128	-1.39	-1.316	-0.153	0.543	0.204	0.195	0.071	-0.171	-0.327	0.054	-0.2
	MAPK1	Erk1/2 (pThr202/Thr185, pTyr204/Tyr187)	Erk1/2_pT202/T185,pY204/Y187	Erk1/2_pThr202/Thr185,pTyr204/Tyr187_b	3	-0.543	-0.324	-0.445	-0.503	-0.268	-0.097	0.007	-0.152	-0.214	-0.075	-0.248	-0.287	0.027	-0.191	0.002	-0.351	-0.296	-0.332	-0.71	-0.932	-0.942	-0.902	-1.134	-0.939	-0.887	-0.901	-0.853	-0.785	-0.84	-0.824	-0.963	-1.099	-1	-0.827	-0.892	-0.359	0.068	0.158	0.284	-0.172	0.003	-0.049	0.209	-0.038
	GSK3B	GSK-3β (pSer9)	GSK-3-alpha/beta_pS21/S9	GSK-3-beta_pSer9_a	1	-0.245	-0.202	-0.126	-0.068	0.032	0.211	0.335	-0.054	0.038	0.095	0.013	-0.018	0.148	0.11	0.074	-0.146	-0.102	0.045	-1.326	-1.503	-1.456	-1.384	-1.516	-1.36	-1.461	-1.266	-1.384	-1.446	-1.27	-1.371	-1.728	-1.624	-1.679	-1.424	-1.576	-0.928	0.732	0.747	0.779	0.446	0.52	0.445	0.451	0.447
	AKT1	Akt (pSer473)	Akt_pS473	Akt_pSer473_a	2	-1.246	-1.393	-0.284	-1.325	-1.296	-0.262	-0.372	-0.438	-1.131	0.051	-0.985	-0.7	-0.675	-3.604	-3.097	-2.118	-0.29	-0.624	-0.007	-1.1	-1.304	-1.629	-1.424	-1.225	-1.117	-1.273	-0.142	-1.102	-0.229	-0.862	-1.293	-1.198	-1.638	-0.205	-0.128	0.655	1.092	0.834	0.842	0.74	0.703	0.637	-0.189	0.007
	AKT1	Akt (pSer473)	Akt_pS473	Akt_pSer473_b	3	0.228	0.551	0.684	0.52	0.731	0.865	0.752	0.532	0.705	1.021	0.743	0.715	0.939	0.981	0.845	0.716	0.817	0.852	-0.122	-0.21	-1.158	-0.752	-0.445	-0.575	-0.117	-0.454	-0.459	-0.382	-0.367	-0.736	-0.883	-0.967	-0.625	-0.751	-0.609	0.124	-0.683	-0.675	-0.122	-0.251	-0.369	-0.392	-0.384	-0.013
	AKT1	Akt (pSer473)	Akt_pS473	Akt_pSer473_a	3	0.192	0.178	0.198	0.154	0.441	0.698	0.786	0.394	0.424	0.548	0.425	0.413	0.801	0.551	0.861	0.464	0.421	0.396	-0.133	-0.38	-0.469	-0.554	-0.667	-0.297	-0.469	-0.316	-0.457	-0.46	-0.199	-0.309	-0.489	-0.526	-0.509	-0.167	-0.409	0.291	-0.256	-0.252	-0.14	-0.497	-0.361	-0.324	0.241	0.242
	RPS6KB1	p70 S6 kinase	p70-S6-kinase	p70 S6 kinase_b	3	2.924	3.231	3.323	3.305	3.358	3.375	3.888	3.551	3.65	3.822	3.491	3.436	3.181	2.961	2.977	2.443	2.439	2.468	0.444	0.224	-0.127	0.164	0.071	-0.125	0.207	0.037	0.249	0.277	0.1	0.232	0.132	-0.037	-0.318	-0.211	-0.274	0.587	-0.418	-0.555	-0.785	-0.523	-0.658	-0.563	-0.494	-0.605
	RPS6KB1	p70 S6 kinase	p70-S6-kinase	p70 S6 kinase_a	2	2.592	2.662	2.721	2.794	2.936	3.05	3.016	2.774	2.805	2.804	2.867	2.756	3.081	2.964	3.109	2.789	2.82	2.824	-0.29	-0.389	-0.226	-0.338	-0.475	-0.261	-0.374	-0.171	-0.279	-0.402	-0.226	-0.221	-0.589	-0.468	-0.493	-0.209	-0.416	0.066	-0.116	-0.109	-0.066	-0.322	-0.268	-0.2	-0.132	-0.178
	RPS6KB1	p70 S6 kinase	p70-S6-kinase	p70 S6 kinase_a	1	1.225	1.443	2	2.787	2.296	2.773	3.141	2.11	1.417	2.676	2.163	1.927	2.28	2.167	1.782	2.157	2.704	2.281	0.106	-0.139	-1.198	-1.339	-1.086	-0.932	-0.388	-0.729	-0.372	-0.793	0.012	-0.3	-0.935	-1.003	-1.209	-0.891	-0.026	0.748	0.442	-0.027	0.035	-0.023	-0.272	-0.44	-0.32	-0.992
	MAP2K1	MEK1/2 (pSer217, pSer221)	MEK1/2_pS217,pS221	MEK1/2_pSer217,pSer221	3	-0.737	-0.772	-0.783	-0.703	-0.594	-0.39	-0.29	-0.589	-0.597	-0.535	-0.641	-0.584	-0.4	-0.578	-0.33	-0.592	-0.665	-0.627	-0.382	-0.621	-0.538	-0.653	-0.864	-0.56	-0.624	-0.45	-0.472	-0.434	-0.542	-0.443	-0.784	-0.753	-0.84	-0.497	-0.605	-0.177	0.264	0.216	0.28	-0.091	0.005	0.063	0.172	0.111
	MAP2K1	MEK1/2 (pSer217, pSer221)	MEK1/2_pS217,pS221	MEK1/2_pSer217,pSer221	2	-0.572	-0.491	-0.414	-0.168	-0.191	-0.041	0.456	0.203	0.294	0.212	-0.064	0.012	0.527	0.008	0.381	-0.711	-0.524	-0.561	0.216	-0.075	-0.615	-0.531	-0.583	-0.26	0.126	0.182	-0.113	0.162	0.275	0.046	-0.393	-0.261	-1.182	-0.929	-1.052	0.935	-0.487	-0.612	0.03	0.12	-0.06	-0.168	-0.373	0.016
	MAP2K1	MEK1/2 (pSer217, pSer221)	MEK1/2_pS217,pS221	MEK1/2_pSer217,pSer221	1	-0.966	-0.254	-0.499	-0.222	-0.21	-0.025	0.141	-0.512	-0.909	-0.026	-0.412	-0.561	-0.366	-0.115	-0.352	-1.342	-0.581	-0.968	0	-0.037	-1.247	-1.45	-0.867	-0.77	-0.189	-0.099	-0.245	-0.287	-0.19	-0.463	-0.893	-1.135	-1.826	-0.767	-1.113	2.472	0.182	-0.333	-0.156	0.731	0.369	0.234	0.298	0.09
	MAPK1	Erk1/2 (pThr202/Thr185, pTyr204/Tyr187)	Erk1/2_pT202/T185,pY204/Y187	Erk1/2_pThr202/Thr185,pTyr204/Tyr187_a	1	0.036	-0.277	-0.099	0.136	0.103	0.366	-0.129	-0.157	-0.054	-0.414	-0.222	-0.274	-0.292	-0.258	-0.241	-0.308	-0.435	-0.338	1.165	1.026	1.158	0.959	0.44	0.814	0.886	0.706	1.106	0.907	0.478	-0.204	-0.925	-0.519	-0.91	-0.359	-0.3	0.846	0.071	0.211	0.104	0.01	-0.158	-0.179	0.202	0.171
	MAPK1	Erk1/2 (pThr202/Thr185, pTyr204/Tyr187)	Erk1/2_pT202/T185,pY204/Y187	Erk1/2_pThr202/Thr185,pTyr204/Tyr187_b	1	-0.584	-0.856	-0.596	-0.743	-0.797	-0.393	-0.279	-0.729	-0.504	-0.741	-0.562	-0.481	-0.569	-0.41	-0.257	-0.465	-0.794	-0.588	-1.098	-0.666	-0.702	-0.346	-1.114	-0.789	-0.605	-0.621	-0.451	-1.045	-0.803	-0.636	-1.242	-0.566	-0.932	-0.69	-0.5	-0.264	0.027	0.038	-0.087	-0.086	-0.267	-0.049	-0.133	-0.005
	MAPK1	Erk1/2 (pThr202/Thr185, pTyr204/Tyr187)	Erk1/2_pT202/T185,pY204/Y187	Erk1/2_pThr202/Thr185,pTyr204/Tyr187_a	2	-0.043	0.081	0.096	1.262	1.441	1.701	0.152	0.229	0.015	-1.8	-1.915	-1.771	-1.199	-1.318	-1.292	-1.805	-1.914	-1.751	3.811	3.472	2.968	3.024	2.927	2.832	3.184	2.633	3.2	3.354	2.702	-1.373	-1.145	-1.509	-1.309	-1.266	-1.593	3.073	-0.592	-0.581	-0.324	-2.209	-2.415	-2.45	-0.414	-0.489
	MAPK1	Erk1/2 (pThr202/Thr185, pTyr204/Tyr187)	Erk1/2_pT202/T185,pY204/Y187	Erk1/2_pThr202/Thr185,pTyr204/Tyr187_b	2	-0.175	0.046	0.128	-0.137	0.069	0.205	0.091	0.041	0.218	0.458	0.308	0.252	0.425	0.537	0.303	0.276	0.312	0.364	-1.171	-1.234	-2.006	-1.811	-1.729	-1.705	-1.266	-1.539	-1.386	-1.499	-1.351	-1.712	-1.964	-1.854	-1.679	-1.517	-1.463	-0.964	-0.453	-0.422	-0.225	-0.16	-0.292	-0.265	-0.288	-0.14
	AKT1	Akt (pSer473)	Akt_pS473	Akt_pSer473_a	1	-0.412	-0.641	-0.764	-0.64	-0.912	-1.108	-0.601	-0.51	-0.055	-0.686	-0.6	-0.334	-1.224	-1.321	-1.476	-0.938	-0.451	-0.92	-1.37	-1.373	-1.19	-0.733	-1.275	-1.435	-1.198	-0.617	-0.831	-0.842	-0.887	-1.015	-1.06	-1.183	-0.537	-0.754	-0.848	-0.993	1.341	1.56	0.348	1.331	1.239	1.584	1.887	0.357
	GSK3A	GSK-3α/β (pSer21/Ser9)	GSK-3-alpha/beta_pS21/S9	GSK-3-alpha/beta_pSer21/Ser9_b	2	-0.712	-0.729	-0.567	-0.585	-0.487	-0.334	-0.223	-0.572	-0.395	-0.338	-0.428	-0.489	-0.307	-0.442	-0.301	-0.66	-0.588	-0.521	-0.328	-0.364	-0.527	-0.41	-0.595	-0.393	-0.385	-0.401	-0.442	-0.582	-0.278	-0.313	-0.68	-0.484	-0.613	-0.423	-0.421	0.121	0.078	0.247	0.164	0.032	0.131	0.028	0.047	-0.036
	GSK3A	GSK-3α/β (pSer21/Ser9)	GSK-3-alpha/beta_pS21/S9	GSK-3-alpha/beta_pSer21/Ser9_a	1	-1.04	-1.108	-1.075	-1.257	-1.128	-0.994	-0.525	-0.939	-0.835	-0.92	-0.916	-0.918	-1.174	-1.35	-1.254	-1.336	-1.415	-1.284	-1.25	-1.344	-1.482	-1.237	-1.758	-1.59	-1.515	-1.411	-1.342	-1.275	-1.247	-1.907	-1.93	-1.76	-1.504	-1.571	-1.55	-0.981	0.571	0.791	0.715	0.425	0.368	0.53	0.217	-0.015
	GSK3B	GSK-3β	GSK-3-alpha/beta	GSK-3-beta	2	-0.003	-0.768	-0.09	-0.777	0.503	-0.057	0.879	-0.082	0.228	0.56	-0.403	-0.157	-0.168	-0.004	0.018	-0.549	-0.237	-0.09	-1.58	-1.613	-3.384	-2.397	-3.196	-3.749	-3.413	-4.537	-2.092	-3.129	-2.729	-5.904	-4.322	-3.162	-3.925	-4.321	-2.208	-5.192	0.778	0.925	0.786	0.595	0.393	0.306	0.552	0.201
	GSK3B	GSK-3β (pSer9)	GSK-3-alpha/beta_pS21/S9	GSK-3-beta_pSer9_b	2	-0.111	0.227	0.297	0.454	0.553	0.655	0.85	0.601	0.614	0.792	0.425	0.418	0.726	0.547	0.746	0.213	0.294	0.228	-0.748	-1.164	-1.683	-1.181	-1.006	-0.992	-0.758	-0.895	-1.037	-0.876	-0.715	-0.899	-1.679	-1.314	-1.531	-1.157	-1.434	-0.236	-0.354	-0.066	-0.32	-0.342	-0.156	-0.111	0.319	-0.213
	MAPK1	Erk1/2	Erk1/2	Erk1/2	1	-0.515	-0.822	-0.854	-0.227	-0.024	0.468	-0.645	-0.855	-0.883	-1.691	-1.694	-1.335	-1.329	-1.453	-1.1	-1.444	-1.867	-1.936	1.406	1.197	1.116	0.838	0.511	0.843	0.838	0.62	1.122	0.884	0.587	-0.713	-1.198	-1.114	-0.947	-0.962	-1.015	0.948	0.393	0.231	0.445	-0.786	-0.703	-0.652	0.599	0.59
	ERBB2	Her2	Her2	Her2_c	1	-0.959	-1.061	-0.748	-0.431	-0.355	-0.338	-0.454	-1.389	-1.997	-1.394	-0.822	-1.8	-1.018	-0.773	-0.936	-1.638	-0.358	-0.397	-1.487	-1.244	-1.621	-1.918	-1.187	-1.072	-1.012	-1.599	-1.17	-0.967	-1.439	-1.718	-1.431	-1.36	-1.663	-1.545	-1.257	-0.222	0.213	0.295	0.284	0.467	-0.074	0.001	0.185	-0.002
	MTOR	mTOR (pSer2448)	mTOR_pS2448	mTOR_pSer2448_b	1	-1.257	-0.377	-0.683	-0.394	-0.458	0.553	0.122	-0.649	0.06	0.368	-0.098	-0.406	-0.645	-0.569	-0.848	-0.763	-0.564	0.22	-0.288	0.234	-1.628	-1.967	-0.162	-1.315	-0.895	-1.736	-1.297	-0.389	-0.83	-1.807	-1.699	-1.577	-1.703	-1.676	-0.989	1.422	0.713	-0.132	0.033	-0.056	0.81	0.543	1.129	-0.363
	GSK3A	GSK-3α/β	GSK-3-alpha/beta	GSK-3-alpha/beta	1	-0.909	-0.4	-0.148	0.056	0.075	0.015	0.562	0.169	0.283	0.38	0.12	-0.284	0.556	-0.149	-0.12	-0.567	-0.504	-0.431	-0.012	-0.192	-0.331	-0.291	-0.157	-0.196	-0.25	-0.62	-0.895	-0.096	-0.426	-0.004	-0.141	-0.234	-0.137	-0.24	-0.212	0.143	0.042	0.095	-0.381	-0.012	-0.45	-0.271	0.33	-0.187
	MAPK14	p38 MAPK	p38-MAPK	p38 MAPK_b	1	-1.145	-1.57	-0.258	-0.295	0.146	0.376	0.424	-0.268	-0.244	0.116	-0.363	-0.692	-0.265	-0.359	0.053	-0.654	-0.246	-0.124	0.358	-0.258	-1.444	-1.508	-1.259	-1.319	-1.174	-1.573	-0.713	-1.201	-0.678	-1.66	-1.585	-1.439	-1.587	-0.856	-0.328	1.634	0.784	0.813	0.77	0.513	-0.062	0.292	0.577	0.116
	EGFR	EGFR (pTyr1068)	EGFR_pY1068	EGFR_pTyr1068_a	1	-1.149	-1.881	-0.281	0.045	-0.33	0.032	-0.354	-0.357	-0.402	-0.112	0.007	-0.474	-0.37	-0.378	-1.447	-0.92	-0.172	-0.151	-0.368	-0.868	-1.743	-2.223	-1.402	-0.984	-0.852	-1.216	-0.904	-0.649	-0.403	-1.312	-1.28	-1.225	-1.337	-1.381	-0.897	0.219	1.94	1.342	2.007	1.36	1.294	1.038	0.101	0.086
	EGFR	EGFR (pTyr1173)	EGFR_pY1173	EGFR_pTyr1173_a	1	-1.005	-0.556	-0.734	-0.759	-0.225	-0.389	-0.293	-0.384	-0.513	-0.259	-0.524	-0.682	-0.028	-0.498	-0.368	-0.814	-0.337	-0.498	-0.021	-0.793	-0.751	-0.898	-0.799	-0.827	-0.94	-0.671	-0.708	-0.274	-0.418	-0.63	-0.498	-1.031	-0.732	-0.62	-0.881	-0.124	0.296	0.342	0.367	-0.001	0.162	0.068	0.438	0.117
	MTOR	mTOR	mTOR	mTOR_b	1	-1.177	-1.181	-0.437	-0.289	-0.371	0.195	-0.014	-0.34	-0.744	-0.122	-0.193	-0.684	-0.586	-0.377	-1.107	-0.645	-0.468	-0.632	-0.454	-1.205	-1.709	-1.845	-1.444	-1.18	-0.722	-1.409	-1.131	-0.685	-0.704	-1.645	-1.378	-1.459	-1.376	-0.639	-1.058	0.218	1.025	0.666	0.694	0.986	0.433	0.373	0.048	-0.071
	MAPK14	p38 MAPK (pThr180, pTyr182)	p38-MAPK_pT180,pY182	p38 MAPK_pThr180,pTyr182_c	1	-1.105	-1.817	-0.191	-0.186	-0.45	0.062	0.093	-0.254	0.084	-0.054	-0.09	-0.252	-0.373	-0.405	-0.666	-0.367	-0.258	-0.069	-0.592	-1.105	-1.475	-1.713	-1.107	-1.115	-1.099	-1.576	-1.108	-1.108	-0.172	-1.148	-1.731	-1.433	-1.487	-0.573	-1.135	0.456	0.93	0.564	0.579	0.83	0.867	0.882	0.57	0.126
	MAPK14	p38 MAPK (pThr180, pTyr182)	p38-MAPK_pT180,pY182	p38 MAPK_pThr180,pTyr182_a	1	-1.206	-1.088	-1.018	-0.369	-0.454	-0.003	-0.272	-0.52	-1.249	-0.2	-0.693	-0.623	-0.415	-0.309	-0.39	-0.391	-0.236	-0.318	-0.421	-0.602	-1.56	-1.914	-1.28	-1.301	-0.962	-0.403	-1.188	-0.985	-0.352	-1.049	-1.199	-1.666	-1.777	-0.677	-0.833	0.055	0.71	0.577	0.488	1.198	1.062	0.834	0.434	0.016
	PARP1	PARP (cleaved)	PARP_cleaved	PARP_cleaved_b	3	-1.068	-0.963	-0.424	-0.519	-0.242	-0.227	-0.002	-0.502	-0.179	-0.223	-0.329	-0.347	-0.276	0.124	0.053	-0.208	-0.3	-0.316	0.002	-0.216	-1.131	-1.557	-1.118	-1.067	-0.631	-0.814	-0.676	-0.994	-0.381	-0.58	-1.064	-1.058	-1.374	-0.518	-0.223	1.316	1.036	0.993	0.867	0.819	0.918	0.617	1.036	0.618
	MTOR	mTOR (pSer2448)	mTOR_pS2448	mTOR_pSer2448_a	1	-0.735	-0.941	-0.411	-0.466	-0.19	0.386	0.22	-0.03	-0.692	0.269	-0.446	-0.621	-0.16	-0.102	-0.283	-0.54	-0.066	-0.565	0.266	-0.629	-1.25	-1.413	-0.948	-0.851	-0.758	-1.18	-0.946	-0.682	-0.671	-1.09	-1.022	-1.233	-1.417	-0.52	-0.739	0.139	0.393	0.662	0.778	0.965	0.632	-0.156	0.532	0.517
	RPS6	S6 ribosomal protein	S6-ribosomal-protein	S6 ribosomal protein	1	-0.449	-0.077	0.264	1.021	0.287	0.536	1.235	0.66	0.137	1.033	0.356	0.6	-0.6	-0.633	-0.744	-0.533	-0.525	-0.426	0.393	0.145	-0.839	-0.892	-0.422	-0.708	-0.574	-0.581	-0.28	-0.065	-0.353	-0.199	-0.461	-0.684	-1.191	-0.599	-0.769	2.474	0.524	0.247	0.334	0.656	0.457	0.144	-0.167	-0.706
	MAPK1	Erk1	Erk1/2	Erk1	2	-0.523	-2.612	0.324	-0.054	0.447	0.485	0.08	-0.008	-0.869	-1.951	-1.42	-3.124	-0.228	-0.68	-0.834	-1.266	-0.149	-1.402	1.19	0.308	0.096	-0.043	-0.807	-0.195	0.229	-0.821	0.589	-0.05	0.115	-2.332	-3.007	-1.197	-1.541	-1.512	-0.661	0.811	0.358	1.1	1.032	0.192	-1.42	-0.769	0.529	0.867
	MAPK1	Erk1/2	Erk1/2	Erk1/2	2	-0.383	-0.239	-0.255	0.201	0.408	0.964	-1.181	-0.957	-0.978	-2.754	-2.705	-2.301	-2.429	-1.779	-2.07	-2.586	-2.911	-2.392	2.067	1.776	1.437	0.963	0.697	0.895	1.214	0.648	1.325	1.478	0.845	-3.612	-3.979	-3.589	-2.885	-2.652	-2.337	1.296	0.305	-0.02	0.618	-3.021	-2.835	-2.945	0.28	0.773
	MAP2K1	MEK1	MEK1/2	MEK1	2	-1.31	-1.52	-0.679	-0.698	-0.681	0	-0.355	-0.715	-0.58	-0.256	-0.477	-0.477	-1.358	-0.955	-1.169	0.88	1.156	0.881	0.791	0.501	-0.175	-0.53	-0.185	-0.16	0.093	0.004	0.437	0.376	0.413	0.666	0.317	0.294	0.609	1.355	0.995	2.88	1.783	1.876	2.028	0.392	0.146	0.29	-0.47	-0.674
	EGFR	EGFR (pTyr1173)	EGFR_pY1173	EGFR_pTyr1173_b	2	-0.721	-0.394	-0.061	-0.165	0.026	0.115	-0.174	-0.29	-0.079	0.267	0.063	-0.055	0	0.393	-0.108	-0.241	-0.071	-0.131	-0.293	-0.298	-1.41	-1.262	-0.789	-0.79	-0.32	-0.798	-0.831	-0.744	-0.508	-1.053	-1.394	-1.359	-1.382	-1.033	-1.069	-0.033	0.344	0.278	0.258	0.544	0.341	0.286	0.458	0.352
	RPS6	S6 ribosomal protein	S6-ribosomal-protein	S6 ribosomal protein	2	-0.022	0.267	0.764	0.442	0.57	0.505	1.077	0.725	0.823	1.166	0.876	0.661	-0.214	-0.52	-0.501	-0.884	-0.921	-0.758	0.948	0.741	-0.361	-0.282	-0.309	-0.403	0.042	-0.165	0.354	0.597	0.133	0.589	0.094	-0.175	-1.051	-0.525	-0.817	0.833	-0.106	0.066	-0.937	0.481	0.022	0.346	0.04	-1.197
	MTOR	mTOR (pSer2448)	mTOR_pS2448	mTOR_pSer2448_a	2	-0.836	-0.915	-0.635	-0.771	-0.726	-0.506	-0.255	-0.508	-0.469	-0.45	-0.492	-0.534	-0.586	-0.654	-0.568	-0.841	-0.937	-0.798	-0.246	-0.428	-0.492	-0.461	-0.755	-0.583	-0.596	-0.546	-0.461	-0.537	-0.426	-0.417	-0.759	-0.573	-0.548	-0.488	-0.63	-0.089	0.065	0.365	0.267	0.106	0.155	0.199	0.033	-0.17
	GSK3A	GSK-3α (pSer21)	GSK-3-alpha/beta_pS21/S9	GSK-3-alpha_pSer21	2	-1.127	-1.569	-0.544	-0.748	-0.46	-1.366	-0.217	-0.577	-1.237	-0.981	-1.029	-1.625	-1.14	-1.65	-1.384	-1.822	-1.144	-1.388	-1.707	-1.683	-2.546	-2.563	-2.417	-2.095	-1.553	-1.811	-1.459	-1.273	-1.769	-2.561	-1.656	-2.513	-2.459	-1.884	-1.604	-0.645	0.774	0.75	0.923	0.994	0.031	0.295	-0.019	0
	GSK3A	GSK-3α	GSK-3-alpha/beta	GSK-3-alpha	2	-0.91	-1.009	-0.904	-0.987	-0.833	-0.739	-0.517	-0.741	-0.679	-0.75	-0.795	-0.744	-0.721	-0.884	-0.719	-0.871	-0.87	-0.831	-0.807	-0.734	-0.693	-0.722	-0.999	-0.778	-0.826	-0.638	-0.599	-0.753	-0.659	-0.617	-0.993	-0.808	-0.831	-0.643	-0.76	-0.327	0.367	0.496	0.422	0.168	0.097	0.184	0.237	0.085
	MTOR	mTOR	mTOR	mTOR_c	2	-0.668	-0.857	-0.707	-0.672	-0.548	-0.309	-0.096	-0.52	-0.424	-0.405	-0.462	-0.48	-0.227	-0.32	-0.182	-0.644	-0.659	-0.561	-0.467	-0.499	-0.452	-0.488	-0.797	-0.483	-0.561	-0.364	-0.386	-0.546	-0.476	-0.273	-0.885	-0.617	-0.773	-0.373	-0.547	0.082	0.226	0.283	0.351	0.028	0.09	0.132	0.24	0.224
	MTOR	mTOR	mTOR	mTOR_a	3	-0.144	-0.136	-0.147	0.11	-0.029	-0.103	0.146	-0.22	-0.133	0.087	-0.424	-0.29	0.229	-0.028	0.194	-0.49	-0.442	-0.117	0.112	-0.088	-0.276	-0.289	-0.017	-0.133	0.217	0.072	0.077	0.002	0.055	0.066	0.248	0.392	0.268	0.374	-0.012	0.609	0.226	-0.072	-0.171	0.093	-0.121	-0.201	0.094	0.037
	MTOR	mTOR (pSer2448)	mTOR_pS2448	mTOR_pSer2448_a	3	0.195	-0.004	-0.127	0.013	-0.015	0.047	-0.087	-0.13	-0.091	0.207	0.118	0.154	0.022	0.06	-0.276	0.018	-0.02	0.069	-0.197	-0.085	-0.357	0.112	-0.203	-0.363	-0.081	0.034	0.125	0.154	-0.062	-0.274	-0.302	-0.239	-0.098	-0.245	-0.302	0.156	-0.208	-0.221	-0.137	0.28	-0.032	0.004	-0.089	-0.063
	PARP1	PARP (cleaved)	PARP_cleaved	PARP_cleaved_c	2	0.037	0.043	-0.394	-0.377	-0.129	-0.211	-0.134	0.188	-0.273	0.027	-0.32	-0.11	-0.111	-0.4	-0.138	-0.163	-0.127	-0.338	-0.008	-0.214	0.28	0.266	-0.028	0.063	-0.135	0.209	0.27	0.406	0.04	0.372	0.395	0.236	0.136	0.029	-0.152	0.122	-0.034	0.082	0.074	-0.178	-0.107	-0.082	0.139	-0.011
	MAPK14	p38 MAPK	p38-MAPK	p38 MAPK_c	2	-0.408	0.22	-0.422	-0.263	0	-0.105	-0.022	0.284	-0.313	0.357	-0.358	-0.199	0.044	0.027	-0.036	-0.325	-0.011	-0.114	0.453	-0.297	-0.263	-0.542	0.165	-0.206	-0.301	-0.253	-0.279	0.343	-0.049	-0.144	0.487	-0.48	0.171	-0.197	-0.372	0.017	0.057	0.201	0.254	-0.017	0.054	-0.086	0.473	0.027
	EGFR	EGFR (pTyr1173)	EGFR_pY1173	EGFR_pTyr1173_a	2	-1.139	-1.697	-0.385	-0.478	-0.353	-0.273	-0.163	-0.424	-1.085	-0.405	-0.525	-0.661	-0.573	-0.352	-0.844	-0.503	-0.466	-0.455	-0.699	-1.521	-1.716	-1.824	-1.318	-1.246	-0.952	-1.546	-1.37	-1.165	-0.478	-1.543	-1.437	-1.528	-1.63	-0.734	-0.89	0.214	1.794	1.75	2.006	1.69	1.707	0.671	0.374	0.362
	MAPK14	p38 MAPK (pThr180, pTyr182)	p38-MAPK_pT180,pY182	p38 MAPK_pThr180,pTyr182_a	2	-0.452	-0.658	-0.561	-0.487	-0.235	-0.092	0.052	-0.315	-0.304	-0.264	-0.412	-0.262	-0.134	-0.424	-0.076	-0.49	-0.672	-0.647	-0.587	-0.87	-0.37	-0.605	-0.629	-0.535	-0.737	-0.441	-0.442	-0.663	-0.511	-0.574	-0.791	-0.95	-0.772	-0.523	-0.778	-0.228	0.447	0.83	0.597	0.716	0.731	0.814	0.707	0.525
	MAPK14	p38 MAPK (pThr180, pTyr182)	p38-MAPK_pT180,pY182	p38 MAPK_pThr180,pTyr182_b	2	-0.232	-0.43	-0.587	-0.736	-0.267	-0.207	-0.11	-0.437	-0.503	-0.288	-0.556	-0.2	-0.334	-0.672	-0.215	-0.378	-0.563	-0.84	-0.175	-0.234	0.112	-0.216	-0.276	-0.102	-0.227	-0.067	-0.004	-0.244	-0.159	-0.043	-0.406	-0.362	-0.264	-0.074	-0.327	-0.041	0.498	1.039	0.899	0.968	1.005	1.201	0.784	0.493
	GSK3A	GSK-3α/β (pSer21/Ser9)	GSK-3-alpha/beta_pS21/S9	GSK-3-alpha/beta_pSer21/Ser9_a	3	-0.212	-1.792	0.486	-0.214	0.469	-0.132	1.23	0.087	-0.244	-0.41	-0.298	-0.444	0.127	0.327	0.087	0.299	0.704	-0.305	-0.048	-1.801	-1.251	-1.284	-1.418	-1.367	-1.256	-1.918	-0.298	-1.593	-0.398	-1.036	-2.021	-1.284	-2.179	-0.448	-0.288	0.04	0.258	0.705	1.324	1.154	-0.192	-0.045	0.317	0.576
	MAP2K1	MEK1/2	MEK1/2	MEK1/2	1	-1.374	-1.576	-1.467	-1.311	-1.231	-0.903	-0.954	-0.812	-0.942	-1.149	-1.125	-1.013	-1.351	-1.462	-1.307	0.593	0.632	0.68	0.972	0.823	0.746	1.053	0.33	0.388	0.426	0.191	1.16	1.084	0.376	1.243	1.015	0.966	1.772	2.156	1.918	0.715	2.934	3.014	3.018	0.018	0.054	0.139	0	-0.321
	MAP2K1	MEK1/2	MEK1/2	MEK1/2	3	-1.311	-0.877	-0.813	-0.567	-0.627	-0.409	-0.967	-1.047	-0.91	-0.35	-0.713	-0.585	-1.122	-0.958	-1.225	1.323	1.44	1.507	1.668	1.438	0.774	0.833	0.873	0.608	1.102	0.467	0.912	1.107	0.729	1.336	1.178	1.338	2.199	2.332	2.35	1.207	2.785	2.775	-0.39	0.27	0.282	0.076	2.838	-0.49
	MAPK1	Erk1/2	Erk1/2	Erk1/2	3	-1.02	-0.771	-0.359	0.242	0.54	1.166	-0.323	-0.422	-0.764	-1.696	-1.869	-1.685	-1.595	-1.399	-1.384	-1.667	-1.574	-1.9	2.297	1.297	0.599	0.488	0.511	0.478	0.884	0.856	1.138	1.044	1.351	-1.826	-1.943	-2.391	-2.252	-1.582	-1.619	1.597	0.353	-0.011	0.077	-0.873	-0.71	-1.501	0.011	-0.306
	GSK3B	GSK-3β	GSK-3-alpha/beta	GSK-3-beta	3	-0.038	-0.251	-0.073	-0.386	-0.212	-0.107	0.6	0.054	0.246	0.12	0.177	0.155	-0.381	-0.458	-0.38	-0.28	-0.523	-0.324	-1.493	-1.599	-1.453	-1.38	-1.896	-1.736	-1.719	-1.609	-1.444	-1.652	-1.657	-1.724	-2.018	-1.72	-1.878	-1.855	-1.811	-1.465	0.736	1.007	0.793	0.674	0.39	0.673	0.293	0.203
	EGFR	EGFR (pTyr1173)	EGFR_pY1173	EGFR_pTyr1173_a	3	-0.429	-0.451	-0.501	-0.588	-0.431	-0.22	-0.098	-0.237	-0.331	-0.177	-0.391	-0.259	-0.231	-0.497	-0.167	-0.375	-0.484	-0.585	-0.289	-0.281	-0.376	-0.337	-0.565	-0.35	-0.368	-0.348	-0.232	-0.382	-0.391	-0.284	-0.451	-0.453	-0.569	-0.342	-0.441	-0.018	0.803	0.722	0.801	0.561	0.52	0.348	0.502	0.343
	RPS6	S6 ribosomal protein	S6-ribosomal-protein	S6 ribosomal protein	3	-0.349	0.054	0.146	-0.607	0.156	0.255	1.1	0.859	0.512	1.026	0.536	0.421	-0.47	-1.327	-0.776	-1.366	-1.295	-1.478	0.994	0.028	-0.213	-0.401	-0.635	-0.571	-0.894	-0.762	-0.026	0.35	-0.35	0.274	0.046	-0.451	-1.047	-0.675	-1.277	0.201	0.026	0.686	0.385	0.803	0.78	0.811	-0.154	-0.899
	PARP1	PARP (cleaved)	PARP_cleaved	PARP_cleaved_a	1	-0.443	-0.012	0.008	-0.562	-0.201	0.192	0.721	0.268	0.596	0.289	0.282	0.024	0.75	0.754	1.012	-0.087	0.009	0.236	-0.682	-0.738	-1.264	-3.452	-3.625	-0.966	-0.42	-1.04	-0.68	-0.409	-0.02	0.06	-3.593	-3.625	-1.152	-0.684	-1.579	0.153	-0.243	-0.118	-0.446	0.04	-0.629	-0.515	-0.018	0.242
	MAPK14	p38 MAPK (pThr180, pTyr182)	p38-MAPK_pT180,pY182	p38 MAPK_pThr180,pTyr182_a	3	-0.278	-0.411	-0.202	-0.434	-0.024	-0.253	-1.162	-2.461	-1.207	-0.971	-0.892	-1.324	-1.176	-0.642	-1.41	-0.433	-0.921	-0.326	-0.607	-0.467	-0.532	0.106	-0.112	-0.282	-0.454	-0.032	0.041	-0.06	0.024	-0.8	-0.48	-0.245	0.082	-0.233	-0.357	-0.056	0.306	0.875	0.411	1.737	1.266	1.399	0.438	0.463
	RPS6KB1	p70 S6 kinase (pThr421, pSer424)	p70-S6-kinase_pT421,pS424	p70 S6 kinase_pThr421,pSer424_b	1	0.202	0.284	0.893	1.581	1.368	2.25	1.904	1.129	0.191	1.041	0.626	0.562	0.665	0.33	0.234	0.536	0.762	0.431	-0.312	-0.733	-1.521	-1.936	-0.505	-0.655	-0.51	-0.944	-0.757	-0.687	-0.158	-0.947	-1.568	-1.499	-0.948	-0.817	-0.441	1.221	0.378	0.568	0.512	0.318	0.416	0.065	0.395	0.029
	RPS6KB1	p70 S6 kinase (pThr421, pSer424)	p70-S6-kinase_pT421,pS424	p70 S6 kinase_pThr421,pSer424_a	3	0.962	1.161	1.307	1.22	1.525	1.601	1.257	1.298	1.384	1.083	1	0.934	0.832	0.93	0.749	0.5	0.558	0.737	-0.401	-0.304	-1.02	-0.657	-0.36	-0.441	0.096	-0.363	-0.626	-0.398	-0.304	-1.089	-0.928	-1.116	-0.63	-0.705	-0.51	-0.059	0.261	0.089	0.318	0.192	0.026	0.112	0.192	0.456
	RPS6KB1	p70 S6 kinase (pThr421, pSer424)	p70-S6-kinase_pT421,pS424	p70 S6 kinase_pThr421,pSer424_c	2	-0.169	-0.074	0.34	0.48	0.645	1.098	0.594	0.522	0.562	0.547	0.392	0.42	0.617	0.168	0.621	0.244	0.197	0.088	-0.049	-0.4	-0.825	-1.172	-0.817	-0.104	-0.16	-0.361	-0.791	-0.739	-0.251	-0.434	-1.032	-0.973	-0.943	0.008	-0.324	0.286	0.871	0.991	0.791	1.093	0.819	0.458	0.904	0.773
	RB1	Rb	Rb	Rb_b	3	0.662	0.654	0.658	0.413	0.543	0.509	0.262	0.33	0.337	0.866	0.85	0.972	0.55	0.82	0.511	0.613	0.648	0.639	0.304	0.365	0.21	-0.06	0.097	0.026	0.31	0.044	0.063	0.153	0.162	-0.118	-0.353	-0.35	0.106	-0.072	0.428	0.198	-0.295	-0.292	-0.192	-0.328	-0.337	-0.274	-0.316	-0.255
	AKT1	Akt	Akt	Akt	3	-1.701	-1.417	-1.61	-2.214	-2.097	-2.528	-1.571	-1.111	-1.198	-1.059	-0.943	-0.676	-2.993	-2.539	-2.818	-1.665	-1.333	-1.411	-2.833	-2.818	-3.408	-3.168	-3.766	-3.512	-3.363	-3.343	-2.846	-2.73	-3.222	-3.899	-4.012	-4.161	-1.74	-2.194	-1.554	-2.925	1.798	2.007	0.737	1.941	1.569	1.862	1.97	0.555
	AKT1	Akt	Akt	Akt	2	-1.597	-1.701	-1.637	-1.827	-1.746	-1.935	-1.094	-1.169	-1.111	-1.508	-1.332	-1.225	-2.019	-1.931	-2.03	-1.841	-1.606	-1.558	-1.663	-1.76	-1.221	-1.091	-1.866	-1.637	-2.175	-1.079	-0.907	-0.993	-1.233	-1.459	-1.698	-1.606	-1.144	-1.22	-1.693	-1.566	1.657	1.816	1.774	1.465	1.384	1.741	0.876	0.534
	AKT1	Akt	Akt	Akt	1	-1.328	-1.831	-0.832	-0.951	-0.908	-0.926	-0.554	-0.666	-0.737	-0.608	-0.769	-0.741	-1.859	-1.782	-1.907	-0.873	-0.765	-0.79	-1.816	-1.94	-2.206	-2.229	-2.123	-2.06	-1.943	-1.98	-1.556	-1.957	-0.75	-1.92	-2.02	-2.063	-2.222	-1.789	-1.536	-1.325	1.316	1.188	1.424	1.392	1.047	0.506	0.775	0.318
	EGFR	EGFR (pTyr1068)	EGFR_pY1068	EGFR_pTyr1068_a	3	-0.09	-0.063	-0.073	-0.38	-0.248	-0.26	-0.371	-0.207	-0.408	0.27	0.267	0.347	-0.143	0.107	-0.184	-0.069	-0.062	-0.042	-0.253	-0.204	-0.218	-0.944	-0.623	-0.555	-0.434	-0.925	-0.553	-0.581	-0.66	-0.708	-0.856	-1.077	-0.443	-0.474	-0.026	-0.544	3.375	3.137	0.233	2.508	2.587	2.465	3.416	0.628
	RB1	Rb	Rb	Rb_b	1	-0.899	-0.16	-0.026	-0.006	0.045	0.584	0.464	-0.195	-0.585	0.433	-0.035	-0.2	-0.163	0.055	-0.189	-0.29	-0.054	-0.376	-0.271	-0.289	-1.025	-1.494	-1.044	-1.055	-0.941	-0.297	-0.275	-0.148	-0.257	-0.553	-0.955	-1.054	-1.973	-1.079	-1.216	0.692	-0.518	-0.322	-0.417	-0.199	-1.119	-1.877	-1.174	-0.917
	RB1	Rb	Rb	Rb_b	2	-0.126	-0.052	-0.043	-0.054	0.222	0.258	0.362	0.127	0.083	0.267	0.073	0.108	0.138	-0.099	0.219	-0.239	-0.249	-0.394	0.228	-0.071	-0.062	-0.313	-0.188	-0.025	-0.066	-0.029	-0.147	-0.046	0.042	-0.001	-0.229	-0.362	-0.723	-0.569	-0.726	0.441	-1.34	-1.244	-1.167	-1.391	-1.387	-1.419	-1.002	-1.24
	RB1	Rb	Rb	Rb_a	3	0.475	0.384	0.311	0.06	0.456	0.331	0.1	0.203	0.231	0.6	0.441	0.334	-0.091	0.047	-0.28	0.282	-0.09	-0.01	0.119	-0.075	-0.051	0.439	0.052	0.02	-0.001	0.306	0.487	0.399	0.336	0.27	0.118	-0.021	-0.6	-0.47	-0.659	0.241	-1.836	-1.712	-1.321	-1.181	-1.345	-1.289	-1.421	-0.725
	RB1	Rb (pSer807, pSer811)	Rb_pS807,pS811	Rb_pSer807,pSer811	3	0.24	0.527	0.657	0.582	0.876	0.906	0.917	0.823	0.92	0.942	0.715	0.582	0.066	0.039	-0.102	-0.853	-0.758	-0.862	0.478	0.287	-0.523	0.042	0.003	-0.36	0.479	0.172	0.148	0.418	0.326	-0.153	-0.333	-0.304	-1.607	-1.483	-2.023	0.886	-1.66	-1.793	-2.121	-1.522	-1.857	-1.946	-1.783	-2.109
	RB1	Rb (pSer807, pSer811)	Rb_pS807,pS811	Rb_pSer807,pSer811	2	0.101	0.119	0.067	-0.06	0.217	0.307	0.663	0.334	0.374	0.417	0.271	0.32	-0.247	-0.599	-0.423	-1.097	-1.092	-1.141	0.556	0.407	0.476	0.243	0.319	0.376	0.342	0.374	0.441	0.345	0.433	0.493	0.15	0.226	-1.087	-0.881	-1.107	0.732	-2.826	-2.487	-2.485	-2.833	-2.638	-2.781	-1.886	-2.233
	RB1	Rb (pSer807, pSer811)	Rb_pS807,pS811	Rb_pSer807,pSer811	1	0.172	-0.481	0.045	-0.166	0.865	0.216	1.289	-0.056	0.242	0.257	-0.19	-0.172	0.156	0.182	0.241	-0.519	-0.257	-0.107	1.036	0.278	-0.694	-0.396	-0.261	-0.765	-0.338	-0.82	-0.184	-0.318	-0.005	-0.247	-1.271	-0.719	-2.48	-1.692	-0.642	1.9	-2.088	-1.33	-2.576	-1.691	-3.033	-2.949	-2.032	-3.112
	MAPK14	p38 MAPK	p38-MAPK	p38 MAPK_a	3	-0.659	-0.322	-0.254	-0.066	-0.056	0.04	0.263	0.074	0.06	0.255	-0.07	-0.151	0.276	0.089	0.177	-0.388	-0.281	-0.265	1.451	1.238	0.65	0.941	1.013	0.971	1.412	1.223	1.017	1.226	1.358	1.214	1.014	0.93	0.792	0.969	0.907	1.924	-0.063	-0.27	-0.362	-0.262	-0.43	-0.435	-0.044	-0.261
	RPS6	S6 ribosomal protein (pSer235, pSer236)	S6-ribosomal-protein_pS235,pS236	S6 ribosomal protein_pSer235,pSer236_a	1	0.08	-0.224	0.629	0.036	0.588	0.677	1.584	0.684	0.531	0.954	0.531	0.419	-0.17	0.003	-0.13	-0.314	-0.119	-0.271	0.634	-0.032	-0.423	-0.658	-0.674	-1.065	-0.604	-1.208	-0.215	-0.328	-0.299	-0.214	-1.171	-0.495	-1.617	-0.624	-0.406	0.494	0.53	0.597	0.57	0.779	0.234	0.485	-0.256	-0.315
	RPS6	S6 ribosomal protein (pSer240, pSer244)	S6-ribosomal-protein_pS240,pS244	S6 ribosomal protein_pSer240,pSer244	1	-0.006	-1.04	-0.512	0.563	0.332	0.78	0.61	-0.069	0.039	0.12	0.14	-0.31	-0.312	0.015	0.13	-0.048	-0.441	-0.04	0.025	-0.53	-1.238	-1.973	-1.215	-1.301	-0.431	-1.373	-0.228	-1.112	-0.34	-0.762	-1.002	-1.261	-1.592	-0.809	-0.297	2.679	0.67	0.845	0.286	0.451	0.344	0.054	0.536	-0.028
	RPS6	S6 ribosomal protein (pSer240, pSer244)	S6-ribosomal-protein_pS240,pS244	S6 ribosomal protein_pSer240,pSer244	2	-0.888	-0.52	-0.631	-0.73	-0.203	-0.065	0.029	-0.178	-0.341	-0.004	-0.359	-0.385	-0.074	-0.514	-0.132	-0.62	-0.536	-0.671	-0.223	-0.794	-1.088	-1.198	-0.907	-0.758	-1.052	-0.874	-0.974	-0.642	-0.452	-0.752	-0.872	-1.251	-0.98	-0.714	-1.114	-0.063	0.221	0.418	0.359	0.314	0.394	0.158	0.455	0.027
	RPS6	S6 ribosomal protein (pSer235, pSer236)	S6-ribosomal-protein_pS235,pS236	S6 ribosomal protein_pSer235,pSer236_b	2	0.253	0.468	0.732	0.296	0.442	0.568	0.862	0.671	0.855	1.062	0.715	0.588	-0.048	-0.345	-0.415	-0.52	-0.402	-0.308	0.225	0.178	-0.934	-0.676	-0.794	-0.938	-0.238	-0.592	-0.177	0.03	-0.377	-0.485	-0.695	-0.811	-1.052	-1.061	-1.225	0.043	0.025	-0.056	-0.859	0.678	0.169	0.393	-0.014	-0.861
	RPS6	S6 ribosomal protein (pSer235, pSer236)	S6-ribosomal-protein_pS235,pS236	S6 ribosomal protein_pSer235,pSer236_a	3	-0.094	0.165	0.242	0.008	0.312	0.384	0.6	0.48	0.35	0.558	0.393	0.287	-0.095	-0.539	-0.32	-0.622	-0.566	-0.614	0.249	-0.029	-0.351	-0.448	-0.676	-0.444	-0.546	-0.678	-0.329	-0.141	-0.425	-0.062	-0.374	-0.437	-1.026	-0.66	-0.888	0.087	0.396	0.565	0.477	0.692	0.601	0.536	-0.008	-0.407
	RPS6	S6 ribosomal protein (pSer240, pSer244)	S6-ribosomal-protein_pS240,pS244	S6 ribosomal protein_pSer240,pSer244	3	-0.983	-0.729	-0.294	-0.164	-0.09	0.189	0.071	-0.476	-0.147	0.582	-0.094	-0.329	0.156	-0.11	0	-0.531	-0.382	-0.379	-0.274	-0.621	-1.862	-2.293	-1.708	-1.538	-0.77	-1.444	-1.363	-1.012	-0.671	-1.057	-1.888	-1.966	-2.315	-1.09	-1.612	0.572	0.7	0.543	0.02	0.679	0.235	0.126	0.688	0.318
	EGFR	EGFR (pTyr1068)	EGFR_pY1068	EGFR_pTyr1068_b	2	-0.9	-1.224	-1.101	-1.142	-1.188	-0.938	-0.675	-0.858	-0.813	-0.997	-0.921	-0.864	-0.98	-0.97	-0.743	-0.996	-1.159	-1.053	-0.653	-0.86	-0.437	-0.48	-0.819	-0.634	-0.827	-0.265	-0.24	-0.27	-0.636	-0.434	-0.645	-0.802	-0.72	-0.49	-0.871	-0.537	2.102	1.928	2.19	1.238	1.497	1.378	0.569	0.556
	ERBB2	Her2 (pTyr1139)	Her2_pY1139	Her2_pTyr1139	2	-0.773	-1.491	-1.644	-0.483	-1.574	-1.344	-0.671	-0.833	-0.912	-1.221	-1.347	-0.955	-1.03	-0.29	-0.861	-1.283	-1.538	-0.407	-1.286	-0.393	-0.482	0.497	-1.563	-0.935	-1.168	-0.42	-0.126	0.022	-0.849	-0.642	-0.898	0.116	-1.245	-0.777	-0.91	-0.703	2.395	1.961	2.401	1.068	1.301	1.166	0.063	-0.098
	ERBB2	Her2 (pTyr1139)	Her2_pY1139	Her2_pTyr1139	1	-0.823	-1.533	-0.929	-0.808	-1.102	-0.037	-1.012	-0.835	-0.786	-1.254	-0.572	-1.165	-0.843	-1.259	-1.339	-1.082	-0.883	-0.835	-1.215	-0.778	-1.466	-1.442	-1.515	-1.495	-1.169	-1.476	-0.734	-1.271	-0.957	-0.975	-1.511	-1.431	-1.447	-0.915	-0.687	-1.252	2.25	1.861	2.241	1.771	1.555	1.382	0.014	-0.06
	ERBB2	Her2 (pTyr1139)	Her2_pY1139	Her2_pTyr1139	3	-0.41	-0.235	-0.195	-0.615	-0.426	-0.394	-0.616	-0.504	-0.504	0.075	0.16	0.135	-0.211	0.059	-0.25	0.055	0.137	-0.181	-1.536	-1.456	-1.691	-1.728	-1.869	-1.703	-1.497	-1.774	-1.709	-1.498	-1.624	-1.759	-2.046	-2.091	-1.768	-1.724	-1.188	-1.572	1.757	1.375	-0.551	0.976	1.078	0.879	1.83	-0.32
	ERBB2	Her2	Her2	Her2_b	1	-1.544	-0.778	-1.187	-0.722	-1.114	-0.652	-0.297	-0.914	-0.797	-0.302	-1.029	-1.038	-1.176	-1.063	-1.094	-1.028	-1.13	-1.003	-1.084	-0.697	-1.548	-1.732	-1.574	-1.557	-1.004	-0.844	-1.145	-1.513	-1.212	-1.206	-0.94	-1.579	-1.848	-1.246	-1.29	-0.692	-0.803	-0.885	-0.577	-0.733	-0.572	-0.82	-0.604	-1.076
	ERBB2	Her2	Her2	Her2_d	2	-2.203	-3.106	-3.152	-3.218	-3.083	-2.873	-1.652	-1.442	-1.363	-2.498	-2.729	-2.643	-1.551	-1.471	-1.556	-2.681	-2.701	-2.723	-2.574	-3.061	-2.378	-0.869	-3.099	-2.877	-3.062	-1.011	-0.946	-0.77	-1.231	-2.466	-2.37	-2.625	-2.334	-2.481	-2.702	-1.501	-3.065	-2.814	-2.63	-3.533	-3.395	-3.129	-2.229	-2.628
	ERBB2	Her2	Her2	Her2_a	3	-1.924	-1.742	-1.565	-1.745	-1.405	-1.237	-0.805	-1.027	-1.181	-0.99	-1.273	-1.299	-0.843	-0.848	-0.826	-1.122	-1.196	-1.264	-2.297	-2.366	-2.99	-2.248	-2.157	-2.344	-2.027	-1.638	-2.024	-1.905	-1.609	-2.23	-2.391	-2.383	-2.317	-2.11	-2.162	-1.224	-4.134	-3.98	-3.913	-3.629	-3.698	-3.621	-3.531	-3.584
[truncated: 64 more columns]
